# Supplementary material for: Exploration of the Effects of Different Blue LED Light Intensities on Flavonoid and Lipid Metabolism in Tea Plants via Transcriptomics and Metabolomics
Source: Int J Mol Sci. 2020 Jun 29;21(13):4606. doi: 10.3390/ijms21134606 (PMC7369854; doi:10.3390/ijms21134606)
Supplement: Supplementary file 1 [file ijms-21-04606-s001.zip]

Archive with 6 entries (5 files):
- Supplementary Materials/S1 Table.xlsx
- Supplementary Materials/S2 Table.xlsx
- Supplementary Materials/S3 Table.xlsx
- Supplementary Materials/S4 Table.xls
- Supplementary Materials/S5 Table.xlsx
- Supplementary Materials/
