# Supplementary material for: Exploration of the Effects of Different Blue LED Light Intensities on Flavonoid and Lipid Metabolism in Tea Plants via Transcriptomics and Metabolomics
Source: Int J Mol Sci. 2020 Jun 29;21(13):4606. doi: 10.3390/ijms21134606 (PMC7369854; doi:10.3390/ijms21134606)
Supplement: Supplementary file 1 [file ijms-21-04606-s001.zip › Supplementary Materials/S1 Table.xlsx]

## Sheet: GO
Table S1. The top 10 GO terms and enriched DEGs between CK and HBL.
Gene-ID	GO term	GO ID	log2fc(CKvsHBL)
TEA004022	beta-glucan metabolic process	GO:0051273	3.00483
TEA004022	polysaccharide metabolic process	GO:0005976	3.00483
TEA004022	carbohydrate metabolic process	GO:0005975	3.00483
TEA004027	beta-glucan metabolic process	GO:0051273	2.11597
TEA004027	polysaccharide metabolic process	GO:0005976	2.11597
TEA004027	carbohydrate metabolic process	GO:0005975	2.11597
TEA029083	drug catabolic process	GO:0042737	1.58554
TEA029083	neurotransmitter catabolic process	GO:0042135	1.58554
TEA029083	cellular amino acid catabolic process	GO:0009063	1.58554
TEA009811	polysaccharide metabolic process	GO:0005976	1.22502
TEA009811	carbohydrate metabolic process	GO:0005975	1.22502
TEA015011	drug catabolic process	GO:0042737	-2.16818
TEA024587	drug catabolic process	GO:0042737	-2.36494
TEA024587	cellular amino acid catabolic process	GO:0009063	-2.36494
TEA033414	flavonoid biosynthetic process	GO:0009813	4.181
TEA033414	carbohydrate metabolic process	GO:0005975	4.181
TEA002548	photosynthesis	GO:0015979	4.36816
TEA010968	carbohydrate catabolic process	GO:0016052	-2.0876
TEA010968	carbohydrate metabolic process	GO:0005975	-2.0876
TEA002545	carbohydrate catabolic process	GO:0016052	-3.48288
TEA002545	polysaccharide catabolic process	GO:0000272	-3.48288
TEA002545	polysaccharide metabolic process	GO:0005976	-3.48288
TEA002545	drug catabolic process	GO:0042737	-3.48288
TEA002545	carbohydrate metabolic process	GO:0005975	-3.48288
TEA010813	beta-glucan metabolic process	GO:0051273	2.82391
TEA010813	polysaccharide metabolic process	GO:0005976	2.82391
TEA010813	carbohydrate metabolic process	GO:0005975	2.82391
TEA033287	beta-glucan metabolic process	GO:0051273	1.81194
TEA033287	polysaccharide metabolic process	GO:0005976	1.81194
TEA033287	carbohydrate metabolic process	GO:0005975	1.81194
TEA022478	drug catabolic process	GO:0042737	1.88635
TEA022478	neurotransmitter catabolic process	GO:0042135	1.88635
TEA022478	cellular amino acid catabolic process	GO:0009063	1.88635
TEA021184	beta-glucan metabolic process	GO:0051273	2.0003
TEA021184	polysaccharide metabolic process	GO:0005976	2.0003
TEA021184	carbohydrate metabolic process	GO:0005975	2.0003
TEA028423	flavonoid biosynthetic process	GO:0009813	1.27795
TEA028423	carbohydrate metabolic process	GO:0005975	1.27795
TEA021282	photosynthesis	GO:0015979	1.19014
TEA009452	carbohydrate catabolic process	GO:0016052	1.06298
TEA009452	carbohydrate metabolic process	GO:0005975	1.06298
TEA022953	drug catabolic process	GO:0042737	-2.00946
TEA011752	flavonoid biosynthetic process	GO:0009813	1.37655
TEA011752	carbohydrate metabolic process	GO:0005975	1.37655
TEA022793	carbohydrate catabolic process	GO:0016052	2.69415
TEA022793	polysaccharide catabolic process	GO:0000272	2.69415
TEA022793	polysaccharide metabolic process	GO:0005976	2.69415
TEA022793	drug catabolic process	GO:0042737	2.69415
TEA022793	carbohydrate metabolic process	GO:0005975	2.69415
TEA012625	flavonoid biosynthetic process	GO:0009813	1.49432
TEA012625	carbohydrate metabolic process	GO:0005975	1.49432
TEA022390	beta-glucan metabolic process	GO:0051273	-2.28978
TEA022390	polysaccharide metabolic process	GO:0005976	-2.28978
TEA022390	carbohydrate metabolic process	GO:0005975	-2.28978
TEA003929	carbohydrate catabolic process	GO:0016052	-2.94691
TEA003929	carbohydrate metabolic process	GO:0005975	-2.94691
TEA017824	carbohydrate catabolic process	GO:0016052	-1.76732
TEA017824	polysaccharide catabolic process	GO:0000272	-1.76732
TEA017824	polysaccharide metabolic process	GO:0005976	-1.76732
TEA017824	drug catabolic process	GO:0042737	-1.76732
TEA017824	carbohydrate metabolic process	GO:0005975	-1.76732
TEA033704	carbohydrate catabolic process	GO:0016052	-3.726
TEA033704	polysaccharide catabolic process	GO:0000272	-3.726
TEA033704	polysaccharide metabolic process	GO:0005976	-3.726
TEA033704	drug catabolic process	GO:0042737	-3.726
TEA033704	carbohydrate metabolic process	GO:0005975	-3.726
TEA010235	drug catabolic process	GO:0042737	1.75301
TEA010235	neurotransmitter catabolic process	GO:0042135	1.75301
TEA010235	cellular amino acid catabolic process	GO:0009063	1.75301
TEA017634	carbohydrate metabolic process	GO:0005975	1.7133
TEA003466	flavonoid biosynthetic process	GO:0009813	-2.27297
TEA003466	carbohydrate metabolic process	GO:0005975	-2.27297
TEA031308	beta-glucan metabolic process	GO:0051273	-1.85466
TEA031308	carbohydrate catabolic process	GO:0016052	-1.85466
TEA031308	polysaccharide catabolic process	GO:0000272	-1.85466
TEA031308	polysaccharide metabolic process	GO:0005976	-1.85466
TEA031308	carbohydrate metabolic process	GO:0005975	-1.85466
TEA026325	beta-glucan metabolic process	GO:0051273	-3.76112
TEA026325	carbohydrate catabolic process	GO:0016052	-3.76112
TEA026325	polysaccharide catabolic process	GO:0000272	-3.76112
TEA026325	polysaccharide metabolic process	GO:0005976	-3.76112
TEA026325	carbohydrate metabolic process	GO:0005975	-3.76112
TEA020209	beta-glucan metabolic process	GO:0051273	-1.90854
TEA020209	polysaccharide metabolic process	GO:0005976	-1.90854
TEA020209	carbohydrate metabolic process	GO:0005975	-1.90854
TEA024075	beta-glucan metabolic process	GO:0051273	-3.58061
TEA024075	carbohydrate catabolic process	GO:0016052	-3.58061
TEA024075	polysaccharide catabolic process	GO:0000272	-3.58061
TEA024075	polysaccharide metabolic process	GO:0005976	-3.58061
TEA024075	carbohydrate metabolic process	GO:0005975	-3.58061
TEA007509	flavonoid biosynthetic process	GO:0009813	1.49879
TEA007509	carbohydrate metabolic process	GO:0005975	1.49879
TEA009803	carbohydrate catabolic process	GO:0016052	1.34193
TEA009803	carbohydrate metabolic process	GO:0005975	1.34193
TEA005738	beta-glucan metabolic process	GO:0051273	-1.98162
TEA005738	carbohydrate catabolic process	GO:0016052	-1.98162
TEA005738	polysaccharide catabolic process	GO:0000272	-1.98162
TEA005738	polysaccharide metabolic process	GO:0005976	-1.98162
TEA005738	carbohydrate metabolic process	GO:0005975	-1.98162
TEA002154	beta-glucan metabolic process	GO:0051273	1.37044
TEA002154	carbohydrate catabolic process	GO:0016052	1.37044
TEA002154	polysaccharide catabolic process	GO:0000272	1.37044
TEA002154	polysaccharide metabolic process	GO:0005976	1.37044
TEA002154	carbohydrate metabolic process	GO:0005975	1.37044
TEA003345	carbohydrate catabolic process	GO:0016052	-2.04387
TEA003345	polysaccharide catabolic process	GO:0000272	-2.04387
TEA003345	polysaccharide metabolic process	GO:0005976	-2.04387
TEA003345	drug catabolic process	GO:0042737	-2.04387
TEA003345	carbohydrate metabolic process	GO:0005975	-2.04387
TEA023186	drug catabolic process	GO:0042737	1.06577
TEA023186	neurotransmitter catabolic process	GO:0042135	1.06577
TEA023186	cellular amino acid catabolic process	GO:0009063	1.06577
TEA005788	carbohydrate metabolic process	GO:0005975	1.52256
TEA028962	carbohydrate catabolic process	GO:0016052	-1.34634
TEA028962	polysaccharide catabolic process	GO:0000272	-1.34634
TEA028962	polysaccharide metabolic process	GO:0005976	-1.34634
TEA028962	drug catabolic process	GO:0042737	-1.34634
TEA028962	carbohydrate metabolic process	GO:0005975	-1.34634
TEA030594	beta-glucan metabolic process	GO:0051273	-2.05703
TEA030594	polysaccharide metabolic process	GO:0005976	-2.05703
TEA030594	carbohydrate metabolic process	GO:0005975	-2.05703
TEA001351	photosynthesis	GO:0015979	3.58697
TEA010760	photosynthesis	GO:0015979	1.60765
TEA032381	carbohydrate catabolic process	GO:0016052	-1.90274
TEA032381	polysaccharide catabolic process	GO:0000272	-1.90274
TEA032381	polysaccharide metabolic process	GO:0005976	-1.90274
TEA032381	drug catabolic process	GO:0042737	-1.90274
TEA032381	carbohydrate metabolic process	GO:0005975	-1.90274
TEA029641	carbohydrate catabolic process	GO:0016052	-1.53352
TEA029641	carbohydrate metabolic process	GO:0005975	-1.53352
TEA028433	flavonoid biosynthetic process	GO:0009813	1.16778
TEA028433	carbohydrate metabolic process	GO:0005975	1.16778
TEA016248	drug catabolic process	GO:0042737	1.2248
TEA016248	neurotransmitter catabolic process	GO:0042135	1.2248
TEA016248	cellular amino acid catabolic process	GO:0009063	1.2248
TEA009565	beta-glucan metabolic process	GO:0051273	-2.17868
TEA009565	polysaccharide metabolic process	GO:0005976	-2.17868
TEA009565	carbohydrate metabolic process	GO:0005975	-2.17868
TEA016685	flavonoid biosynthetic process	GO:0009813	2.64692
TEA016685	carbohydrate metabolic process	GO:0005975	2.64692
TEA023243	drug catabolic process	GO:0042737	-1.95283
TEA023243	cellular amino acid catabolic process	GO:0009063	-1.95283
TEA034008	drug catabolic process	GO:0042737	-2.22262
TEA034008	cellular amino acid catabolic process	GO:0009063	-2.22262
TEA033829	photosynthesis	GO:0015979	3.52132
TEA016683	flavonoid biosynthetic process	GO:0009813	2.58388
TEA016683	carbohydrate metabolic process	GO:0005975	2.58388
TEA016286	carbohydrate catabolic process	GO:0016052	1.07868
TEA016286	carbohydrate metabolic process	GO:0005975	1.07868
TEA009787	beta-glucan metabolic process	GO:0051273	-2.57021
TEA009787	carbohydrate catabolic process	GO:0016052	-2.57021
TEA009787	polysaccharide catabolic process	GO:0000272	-2.57021
TEA009787	polysaccharide metabolic process	GO:0005976	-2.57021
TEA009787	carbohydrate metabolic process	GO:0005975	-2.57021
TEA029474	carbohydrate catabolic process	GO:0016052	-2.259
TEA029474	carbohydrate metabolic process	GO:0005975	-2.259
TEA029537	flavonoid biosynthetic process	GO:0009813	1.1383
TEA029537	carbohydrate metabolic process	GO:0005975	1.1383
