# Supplementary material for: Exploration of the Effects of Different Blue LED Light Intensities on Flavonoid and Lipid Metabolism in Tea Plants via Transcriptomics and Metabolomics
Source: Int J Mol Sci. 2020 Jun 29;21(13):4606. doi: 10.3390/ijms21134606 (PMC7369854; doi:10.3390/ijms21134606)
Supplement: Supplementary file 1 [file ijms-21-04606-s001.zip › Supplementary Materials/S2 Table.xlsx]

## Sheet: 富集弦图数据表
Table S2. The top 10 KEGG pathways and enriched DEGs between CK and HBL.
Gene-ID	KEGG Pathway	Pathway ID	log2fc(CKvsHBL)
TEA026319	Carbon fixation in photosynthetic organisms	map00710	1.04489
TEA020293	Carbon fixation in photosynthetic organisms	map00710	5.20235
TEA009452	Carbon fixation in photosynthetic organisms	map00710	1.06298
TEA018404	Carbon fixation in photosynthetic organisms	map00710	1.41348
TEA010319	Carbon fixation in photosynthetic organisms	map00710	1.32637
TEA029677	Carbon fixation in photosynthetic organisms	map00710	1.57864
TEA017634	Carbon fixation in photosynthetic organisms	map00710	1.7133
TEA018748	Carbon fixation in photosynthetic organisms	map00710	1.42109
TEA005837	Carbon fixation in photosynthetic organisms	map00710	1.77889
TEA025584	Carbon fixation in photosynthetic organisms	map00710	1.10425
TEA009803	Carbon fixation in photosynthetic organisms	map00710	1.34193
TEA003763	Carbon fixation in photosynthetic organisms	map00710	5.35404
TEA018881	Carbon fixation in photosynthetic organisms	map00710	-1.81973
TEA001261	Carbon fixation in photosynthetic organisms	map00710	-1.22487
TEA026296	Flavone and flavonol biosynthesis	map00944	-2.07137
TEA006847	Flavone and flavonol biosynthesis	map00944	-2.22675
TEA001623	Flavone and flavonol biosynthesis	map00944	-3.61076
TEA013315	Flavone and flavonol biosynthesis	map00944	-2.21069
TEA034042	Flavonoid biosynthesis	map00941	-2.02254
TEA033023	Flavonoid biosynthesis	map00941	-1.33973
TEA026296	Flavonoid biosynthesis	map00941	-2.07137
TEA014864	Flavonoid biosynthesis	map00941	-1.056
TEA023333	Flavonoid biosynthesis	map00941	-2.12492
TEA023331	Flavonoid biosynthesis	map00941	-2.10889
TEA006847	Flavonoid biosynthesis	map00941	-2.22675
TEA023790	Flavonoid biosynthesis	map00941	-2.12219
TEA032730	Flavonoid biosynthesis	map00941	-2.13167
TEA013315	Flavonoid biosynthesis	map00941	-2.21069
TEA015762	Flavonoid biosynthesis	map00941	-3.93516
TEA034013	Flavonoid biosynthesis	map00941	-2.10663
TEA013101	Flavonoid biosynthesis	map00941	-1.07452
TEA018665	Flavonoid biosynthesis	map00941	-3.8387
TEA023340	Flavonoid biosynthesis	map00941	-2.47371
TEA006643	Flavonoid biosynthesis	map00941	-1.93148
TEA034001	Flavonoid biosynthesis	map00941	-2.18407
TEA029083	Glyoxylate and dicarboxylate metabolism	map00630	1.58554
TEA014885	Glyoxylate and dicarboxylate metabolism	map00630	1.49824
TEA006171	Glyoxylate and dicarboxylate metabolism	map00630	2.81575
TEA026319	Glyoxylate and dicarboxylate metabolism	map00630	1.04489
TEA016248	Glyoxylate and dicarboxylate metabolism	map00630	1.2248
TEA022183	Glyoxylate and dicarboxylate metabolism	map00630	1.3201
TEA022478	Glyoxylate and dicarboxylate metabolism	map00630	1.88635
TEA020293	Glyoxylate and dicarboxylate metabolism	map00630	5.20235
TEA017061	Glyoxylate and dicarboxylate metabolism	map00630	1.74041
TEA021409	Glyoxylate and dicarboxylate metabolism	map00630	1.79586
TEA010235	Glyoxylate and dicarboxylate metabolism	map00630	1.75301
TEA024031	Glyoxylate and dicarboxylate metabolism	map00630	1.54152
TEA005837	Glyoxylate and dicarboxylate metabolism	map00630	1.77889
TEA001063	Glyoxylate and dicarboxylate metabolism	map00630	1.59901
TEA001944	Glyoxylate and dicarboxylate metabolism	map00630	1.2385
TEA023186	Glyoxylate and dicarboxylate metabolism	map00630	1.06577
TEA003763	Glyoxylate and dicarboxylate metabolism	map00630	5.35404
TEA030315	Glyoxylate and dicarboxylate metabolism	map00630	1.55982
TEA007902	Glyoxylate and dicarboxylate metabolism	map00630	1.45237
TEA022046	Glyoxylate and dicarboxylate metabolism	map00630	-1.82988
TEA004657	Monoterpenoid biosynthesis	map00902	-2.37517
TEA004361	Monoterpenoid biosynthesis	map00902	1.33508
TEA011752	Monoterpenoid biosynthesis	map00902	1.37655
TEA007191	Monoterpenoid biosynthesis	map00902	-3.84939
TEA005214	Monoterpenoid biosynthesis	map00902	1.7606
TEA026779	Nitrogen metabolism	map00910	-1.51116
TEA024031	Nitrogen metabolism	map00910	1.54152
TEA031206	Nitrogen metabolism	map00910	-2.29489
TEA030315	Nitrogen metabolism	map00910	1.55982
TEA033704	Pentose and glucuronate interconversions	map00040	-3.726
TEA017634	Pentose and glucuronate interconversions	map00040	1.7133
TEA004576	Pentose and glucuronate interconversions	map00040	-2.86888
TEA004921	Pentose and glucuronate interconversions	map00040	-1.50257
TEA003345	Pentose and glucuronate interconversions	map00040	-2.04387
TEA028962	Pentose and glucuronate interconversions	map00040	-1.34634
TEA032381	Pentose and glucuronate interconversions	map00040	-1.90274
TEA032669	Pentose and glucuronate interconversions	map00040	1.15203
TEA001026	Phenylalanine, tyrosine and tryptophan biosynthesis	map00400	-1.48585
TEA007223	Phenylalanine, tyrosine and tryptophan biosynthesis	map00400	-2.53873
TEA033282	Phenylalanine, tyrosine and tryptophan biosynthesis	map00400	-1.64525
TEA004234	Phenylalanine, tyrosine and tryptophan biosynthesis	map00400	1.35499
TEA027977	Phenylalanine, tyrosine and tryptophan biosynthesis	map00400	-1.07456
TEA028166	Phenylalanine, tyrosine and tryptophan biosynthesis	map00400	-1.13987
TEA017141	Photosynthesis	map00195	1.53746
TEA011923	Photosynthesis	map00195	1.20114
TEA001590	Photosynthesis	map00195	3.6838
TEA002611	Photosynthesis	map00195	2.08511
TEA022611	Ubiquinone and other terpenoid-quinone biosynthesis	map00130	1.23031
TEA014864	Ubiquinone and other terpenoid-quinone biosynthesis	map00130	-1.056
TEA025906	Ubiquinone and other terpenoid-quinone biosynthesis	map00130	-1.61609
TEA034012	Ubiquinone and other terpenoid-quinone biosynthesis	map00130	-2.05021
TEA004234	Ubiquinone and other terpenoid-quinone biosynthesis	map00130	1.35499
TEA034001	Ubiquinone and other terpenoid-quinone biosynthesis	map00130	-2.18407
