# Supplementary material for: Exploration of the Effects of Different Blue LED Light Intensities on Flavonoid and Lipid Metabolism in Tea Plants via Transcriptomics and Metabolomics
Source: Int J Mol Sci. 2020 Jun 29;21(13):4606. doi: 10.3390/ijms21134606 (PMC7369854; doi:10.3390/ijms21134606)
Supplement: Supplementary file 1 [file ijms-21-04606-s001.zip › Supplementary Materials/S3 Table.xlsx]

## Sheet: SCMs
Table S3. Significantly changed metabolites in different treatments.
Class	Metabolite	CK1	CK2	CK3	LBL1	LBL2	LBL3	MBL1	MBL2	MBL3	HBL1	HBL2	HBL3
Flavonoids	Galangin 3-[galactosyl-(1->4)-rhamnoside]	3463.49	3039.47	4258.35	3760.39	2166.8	3193.79	7481.45	10459	9469.63	10238.3	8032.66	10578.1
	Quercetin 3-(2-caffeoylsophoroside) 7-glucoside	9928.85	14584.1	12548.9	9092.62	14623.7	11856.3	11008.9	11161	8094.32	2878.87	3909.61	3561.46
	Neocarthamin	312.301	460.144	574.105	1861.81	1287.11	874.199	1057.59	1355.66	1424.32	2324.94	1614.09	2316.42
	Quercetin 3-(4''-acetylrhamnoside) 7-rhamnoside	1133.13	750.768	548.304	867.598	480.98	333.87	231.033	246.722	296.167	470.332	484.031	529.921
	Spinacetin 3-(2''-feruloylgentiobioside)	2845.41	3595.83	2319.9	1802.92	2548.68	1917.43	449.804	739.535	2273.12	1799.71	1502.33	2005.74
	2,4',5,7-Tetrahydroxyflavanone	5544.71	5701.89	4847.15	6293.46	4418.89	3436.73	3242.93	3428.96	4439.01	2431.21	4408.12	4054.38
Lipids	3-Oxo-alpha-ionol 9-[apiosyl-(1->6)-glucoside]	450.854	730.769	566.752	495.298	675.649	799.961	1330.19	1131.2	1125.88	588.408	635.509	876.246
	Dihydroroseoside	438.972	512.72	552.472	1617.84	1112.12	1557.7	4421.24	5652.95	5003.34	6547.52	2017.95	5484.2
	DG(16:0/21:0/0:0)	3623.56	2794.13	2604.28	2065.34	3301.91	1998.2	1667.63	1408.35	2220.72	1816.73	2417.04	2065.63
	CL(a-13:0/i-24:0/18:2(9Z,11Z)/i-21:0)[rac]	15050.3	15043.3	12751.6	13882.4	17440.9	10960.1	19069.6	16359.9	17948.6	13450.2	18200.3	20115.2
	LysoPC(18:1(11Z))	15500	13437.9	10356.2	9698.28	14318.1	12387.4	4846.32	4949.01	4977.66	3963.38	6780.17	5708.15
	PS(15:0/24:0)	5227.83	4226.6	5176.86	5537.58	5647.89	6752.92	7298.13	9194.24	6601.8	16940.3	8847.58	14777.6
	PG(16:1(9Z)/18:2(9Z,12Z))	21249.2	23256.2	19817	43160.5	47088.5	45114.7	44490	35562	34193.4	39872.9	37068.2	49887.1
	(1E,4Z,6a,8b,10a)-8-Angeloyloxy-10,15-dihydroxy-3-oxo-1,4,11(13)-germacratrien-12,6-olide	36905.4	35969.8	33039.8	27497	21292.9	21707.3	14377.8	16252.5	19267.1	21465.5	32170.1	32524.3
	Cucurbitaxanthin B	50038.7	56885.9	54410.5	46379.7	47302.7	38102	43258	31939.1	51834.7	28426.4	36620	38711.6
	Glycinoprenol 9	5499.93	5515.58	5372.5	5943.31	6431.58	5675.73	6681.43	7027.63	6503.83	5957.22	6153.37	5978.89
	Hydroxyisonobilin	1426.23	1692.51	857.203	2455.04	1555.66	3848.94	3418.58	4333.38	1495.2	4860.7	3194.5	3572.98
	Ichangic acid 17-beta-D-glucopyranoside	304.803	271.031	373.837	1287.5	1299.59	1521.86	2023.07	2785.7	2029.04	1414.63	1429	1334.58
	Vaccinoside	9556.29	11040.1	6429.41	9318.94	3369.75	4242.15	4938.52	2967.92	2079.2	4353.16	5432.95	6926.87
	11,13-Dihydrotaraxinic acid glucosyl ester	949.385	934.437	1200.65	2912.01	391.58	1015.37	2446.62	2239.97	2161.36	2527.23	2654.97	3989.55
	Desglucocheirotoxin	24239.7	20422.8	23584.2	7433.46	23361.9	10621.2	6801.7	8526.53	21205.1	5178.15	3075.32	3841.81
Others	MGDG(18:2(9Z,12Z)/18:3(9Z,12Z,15Z))	156114	151747	159816	134733	158896	101873	115529	119299	177504	103811	119537	118591
	20:0 Cholesteryl ester	93177.5	93828.3	94014.6	96677.9	98827.4	86073.1	113954	106451	102677	86144.3	102327	109056
	Theaflagallin	6816.67	5518.53	5026.01	5267.06	4783.96	4237.68	4290.85	3878.89	3495.16	1989.04	3829.41	3461.8
	Fragransol B	1297.27	2441.99	1277.52	6587.04	1582.62	5714.27	9278.97	8097.51	1238.58	5745.83	3397.52	6015.88
	(10S,11R)-Pterosin C 4-glucoside	92.2514	690.586	1576.54	3131.36	272.771	3989.41	4006.15	3670.53	28.4935	5284.71	2917.68	6242.71
	De-O-methylsimmondsin	146.33	933.536	800.025	2296.59	307.696	6359.51	3747.96	4437.55	94.611	5363.8	3076.08	6643.06
	Landomycin D	1130.69	403.647	330.126	1259.42	280.501	3465.27	3001.38	7822.69	247.619	4897.13	3121.23	2343.55
	2',4',5,7-Tetramethoxy-8-methylflavanone	861.111	1167.73	779.518	2940.77	828.647	2818.62	3543.24	4424.21	745.736	4178.9	2020.69	3995.93
	(3S)-3,6-Diaminohexanoate	4287.72	3907.15	1626.78	244.604	2268.1	2959.04	53.1938	216.791	3798.8	7760.87	8119.19	5683.83
	PA(20:2(11Z,14Z)/18:2(9Z,12Z))	5817.7	4771.63	2821.11	2938.08	4478.31	1072.74	1578.83	1338.06	5562.75	769.044	2253.51	1554.64
	PG(22:6(4Z,7Z,10Z,13Z,16Z,19Z)/20:3(5Z,8Z,11Z))	1504.58	1882.6	1736.04	1425.33	256.31	1739.38	1392.05	1184.27	425.246	3444.49	928.262	1377.56
	1,2-dioleoyl-sn-Glycero-3-Phosphate	2271.73	2984.62	3420.98	2166.4	5126.49	2051.86	667.885	1251.09	4046.4	203.261	1699.83	653.548
	3',5,6-Trihydroxy-3,4',7,8-tetramethoxyflavone 3-glucoside	44.0499	281.586	554.389	906.775	46.6993	383.694	475.889	635.653	67.328	1451.52	797.593	1166.71
	4-Hydroxybenzaldehyde	1705.21	1806.73	1371.24	1715.75	2096.96	1542.36	2491.16	2196.28	2009.67	1654.93	2290.29	2120.61
	Ala Asp Asp Pro	144.122	795.618	2305.2	1720.47	467.868	3201.77	1567.5	1932.46	509.005	3621.82	2987.98	3771.93
	N,O-Didesmethylvenlafaxine glucuronide	92.8267	515.744	579.958	1462.19	94.2297	1521.69	2107.36	1768.53	65.0818	2429.24	1019.62	3050.97
	2-Phenylaminoadenosine	4.7403	352.651	869.579	1703.42	128.343	1023.92	1540.32	1934.02	79.5238	1957.67	1563.44	2404.02
	Methoxyhydroxymethylhydrocinnamic acid	31.0208	618.559	1467.73	2481.57	229.173	1052.93	1925.06	2082.78	40.7144	2262.14	2250.82	3531.98
	[3-(6,7-dihydroxy-4-oxo-4H-chromen-2-yl)phenyl]oxidanesulfonic acid	713.214	1693.14	1055.39	1521.2	829.663	715.492	1641.99	945.415	1236.79	2459.9	2345.54	3043.75
	3-hydroxy-2-(2-hydroxypropan-2-yl)-6-(2-methylbut-3-en-2-yl)-2H,3H,7H-furo[3,2-g]chromen-7-one	2618.12	9962.3	6235.12	15431.9	6473.07	10007.3	13100.3	12801.7	5430.46	11688.9	12643.9	12477.8
	PS(18:0/20:3(8Z,11Z,14Z))	5227.83	2226.6	7176.86	5537.58	4647.89	7752.92	7298.13	9194.24	6601.8	16940.3	8847.58	14777.6
	Secundifloran	1501.78	4284.81	7220.28	8151.06	1750.58	9584.57	9352.12	10789.6	1234.22	11594.6	8406.95	12135.5
	Ustiloxin D	1925.11	2892.84	2902.63	4710.13	1838.28	9317.19	11350.3	12090.3	2496.21	12792.8	6192.98	10259.3
	Ethadione	23159.4	20917	9321.33	1907.71	12316.4	15987.9	660.915	1553.68	20084.1	41231	41221.7	30049.3
	Vitexin	2071.39	12121.8	12208.9	32203.3	8986.9	16436	20679.2	17566.6	10227.2	19902.1	16707.1	19776.7
	Apigenin 8-C-[xylosyl-(1->2)-galactoside]	5857.19	40149.8	59879.1	93371.7	17738.6	63355	85513.5	69741.1	24045.4	131475	76662.9	101339
	Lys Gln Glu	53123.2	54520.5	53002.9	59977.2	51947.1	59070	56675.4	61440.9	56813.2	43930.2	54562.3	65359.5
