# Supplementary material for: Exploration of the Effects of Different Blue LED Light Intensities on Flavonoid and Lipid Metabolism in Tea Plants via Transcriptomics and Metabolomics
Source: Int J Mol Sci. 2020 Jun 29;21(13):4606. doi: 10.3390/ijms21134606 (PMC7369854; doi:10.3390/ijms21134606)
Supplement: Supplementary file 1 [file ijms-21-04606-s001.zip › Supplementary Materials/S4 Table.xls]

## Sheet: 模块成分详情表
Table S4. The genes and their module from WGCNA.
Gene id	Gene name	Module	kME
TEA000016	TEA000016	blue	0.34952
TEA000018	TEA000018	blue	0.95012
TEA000020	TEA000020	blue	0.95365
TEA000057	TEA000057	blue	0.79684
TEA000070	TEA000070	blue	0.92968
TEA000098	TEA000098	blue	0.86357
TEA000112	TEA000112	blue	0.43183
TEA000116	TEA000116	blue	0.9192
TEA000117	TEA000117	blue	0.86609
TEA000168	TEA000168	blue	0.40595
TEA000206	TEA000206	blue	0.72216
TEA000239	TEA000239	blue	0.82392
TEA000266	TEA000266	blue	0.4445
TEA000275	TEA000275	blue	0.85433
TEA000293	TEA000293	blue	0.96761
TEA000304	TEA000304	blue	0.84005
TEA000319	TEA000319	blue	0.83274
TEA000353	TEA000353	blue	0.35777
TEA000435	TEA000435	blue	0.95017
TEA000441	TEA000441	blue	0.80234
TEA000459	TEA000459	blue	0.54432
TEA000478	TEA000478	blue	0.37973
TEA000479	TEA000479	blue	0.91204
TEA000492	TEA000492	blue	0.57416
TEA000510	TEA000510	blue	0.7264
TEA000522	TEA000522	blue	0.37608
TEA000548	TEA000548	blue	0.82545
TEA000572	TEA000572	blue	0.94359
TEA000580	TEA000580	blue	0.8375
TEA000598	TEA000598	blue	0.79694
TEA000624	TEA000624	blue	0.76954
TEA000628	TEA000628	blue	0.85942
TEA000631	TEA000631	blue	0.65632
TEA000654	TEA000654	blue	0.54915
TEA000663	TEA000663	blue	0.91217
TEA000666	TEA000666	blue	0.80347
TEA000671	TEA000671	blue	0.83198
TEA000673	TEA000673	blue	0.94025
TEA000700	TEA000700	blue	0.90638
TEA000712	TEA000712	blue	0.423
TEA000757	TEA000757	blue	0.58328
TEA000783	TEA000783	blue	0.9427
TEA000795	TEA000795	blue	0.95423
TEA000812	TEA000812	blue	0.97202
TEA000831	TEA000831	blue	0.49317
TEA000833	TEA000833	blue	0.44632
TEA000834	TEA000834	blue	0.46409
TEA000837	TEA000837	blue	0.46186
TEA000844	TEA000844	blue	0.55065
TEA000853	TEA000853	blue	0.9272
TEA000861	TEA000861	blue	0.80291
TEA000868	TEA000868	blue	0.78434
TEA000904	TEA000904	blue	0.93021
TEA000918	TEA000918	blue	0.81786
TEA000926	TEA000926	blue	0.55293
TEA000936	TEA000936	blue	0.91769
TEA000973	TEA000973	blue	0.76586
TEA000997	TEA000997	blue	0.71795
TEA001010	TEA001010	blue	0.8759
TEA001036	TEA001036	blue	0.60618
TEA001096	TEA001096	blue	0.43808
TEA001097	TEA001097	blue	0.96239
TEA001111	TEA001111	blue	0.48033
TEA001131	TEA001131	blue	0.77381
TEA001139	TEA001139	blue	0.90155
TEA001141	TEA001141	blue	0.61607
TEA001148	TEA001148	blue	0.73329
TEA001158	TEA001158	blue	0.94831
TEA001159	TEA001159	blue	0.89157
TEA001162	TEA001162	blue	0.93354
TEA001163	TEA001163	blue	0.94054
TEA001184	TEA001184	blue	0.80987
TEA001189	TEA001189	blue	0.83279
TEA001213	TEA001213	blue	0.83314
TEA001238	TEA001238	blue	0.86163
TEA001239	TEA001239	blue	0.90142
TEA001280	TEA001280	blue	0.98434
TEA001296	TEA001296	blue	0.80196
TEA001306	TEA001306	blue	0.71542
TEA001347	TEA001347	blue	0.94368
TEA001361	TEA001361	blue	0.78327
TEA001375	TEA001375	blue	0.71393
TEA001390	TEA001390	blue	0.72772
TEA001393	TEA001393	blue	0.77079
TEA001396	TEA001396	blue	0.94017
TEA001419	TEA001419	blue	0.43599
TEA001425	TEA001425	blue	0.81915
TEA001439	TEA001439	blue	0.98694
TEA001443	TEA001443	blue	0.95107
TEA001452	TEA001452	blue	0.97627
TEA001458	TEA001458	blue	0.83808
TEA001479	TEA001479	blue	0.93481
TEA001484	TEA001484	blue	0.45271
TEA001502	TEA001502	blue	0.85981
TEA001506	TEA001506	blue	0.78027
TEA001522	TEA001522	blue	0.82864
TEA001523	TEA001523	blue	0.91239
TEA001524	TEA001524	blue	0.94961
TEA001525	TEA001525	blue	0.97793
TEA001530	TEA001530	blue	0.83082
TEA001532	TEA001532	blue	0.71327
TEA001539	TEA001539	blue	0.67005
TEA001540	TEA001540	blue	0.92421
TEA001541	TEA001541	blue	0.90793
TEA001544	TEA001544	blue	0.61977
TEA001545	TEA001545	blue	0.83676
TEA001556	TEA001556	blue	0.69778
TEA001597	TEA001597	blue	0.86102
TEA001607	TEA001607	blue	0.9597
TEA001622	TEA001622	blue	0.90599
TEA001627	TEA001627	blue	0.79021
TEA001634	TEA001634	blue	0.81527
TEA001649	TEA001649	blue	0.84929
TEA001659	TEA001659	blue	0.42091
TEA001662	TEA001662	blue	0.9199
TEA001698	TEA001698	blue	0.7589
TEA001702	TEA001702	blue	0.70851
TEA001714	TEA001714	blue	0.85316
TEA001743	TEA001743	blue	0.8484
TEA001751	TEA001751	blue	0.75347
TEA001756	TEA001756	blue	0.93775
TEA001784	TEA001784	blue	0.78132
TEA001795	TEA001795	blue	0.85792
TEA001798	TEA001798	blue	0.68637
TEA001814	TEA001814	blue	0.93246
TEA001841	TEA001841	blue	0.84505
TEA001907	TEA001907	blue	0.87749
TEA001912	TEA001912	blue	0.91969
TEA001916	TEA001916	blue	0.46364
TEA001918	TEA001918	blue	0.78393
TEA001941	TEA001941	blue	0.55186
TEA001948	TEA001948	blue	0.78432
TEA001950	TEA001950	blue	0.93393
TEA001956	TEA001956	blue	0.78287
TEA001989	TEA001989	blue	0.9388
TEA002000	TEA002000	blue	0.30185
TEA002002	TEA002002	blue	0.95133
TEA002010	TEA002010	blue	0.67318
TEA002030	TEA002030	blue	0.39649
TEA002047	TEA002047	blue	0.41469
TEA002054	TEA002054	blue	0.87864
TEA002095	TEA002095	blue	0.30035
TEA002109	TEA002109	blue	0.8731
TEA002112	TEA002112	blue	0.90706
TEA002113	TEA002113	blue	0.61631
TEA002117	TEA002117	blue	0.89563
TEA002132	TEA002132	blue	0.81327
TEA002136	TEA002136	blue	0.91435
TEA002154	TEA002154	blue	0.93157
TEA002168	TEA002168	blue	0.67526
TEA002236	TEA002236	blue	0.73493
TEA002247	TEA002247	blue	0.86104
TEA002249	TEA002249	blue	0.57039
TEA002273	TEA002273	blue	0.71853
TEA002324	TEA002324	blue	0.8898
TEA002326	TEA002326	blue	0.97755
TEA002347	TEA002347	blue	0.83348
TEA002351	TEA002351	blue	0.57911
TEA002371	TEA002371	blue	0.92244
TEA002404	TEA002404	blue	0.891
TEA002420	TEA002420	blue	0.84593
TEA002424	TEA002424	blue	0.39831
TEA002428	TEA002428	blue	0.98892
TEA002441	TEA002441	blue	0.59295
TEA002444	TEA002444	blue	0.66914
TEA002467	TEA002467	blue	0.50672
TEA002492	TEA002492	blue	0.97481
TEA002523	TEA002523	blue	0.93553
TEA002541	TEA002541	blue	0.89058
TEA002544	TEA002544	blue	0.90988
TEA002548	TEA002548	blue	0.29987
TEA002554	TEA002554	blue	0.84563
TEA002556	TEA002556	blue	0.92623
TEA002562	TEA002562	blue	0.64603
TEA002567	TEA002567	blue	0.30559
TEA002587	TEA002587	blue	0.89545
TEA002609	TEA002609	blue	0.45307
TEA002610	TEA002610	blue	0.8064
TEA002611	TEA002611	blue	0.34669
TEA002615	TEA002615	blue	0.91867
TEA002616	TEA002616	blue	0.78336
TEA002636	TEA002636	blue	0.6348
TEA002642	TEA002642	blue	0.68578
TEA002658	TEA002658	blue	0.92593
TEA002677	TEA002677	blue	0.78674
TEA002700	TEA002700	blue	0.40882
TEA002705	TEA002705	blue	0.47901
TEA002714	TEA002714	blue	0.85795
TEA002721	TEA002721	blue	0.95329
TEA002728	TEA002728	blue	0.74613
TEA002744	TEA002744	blue	0.94614
TEA002745	TEA002745	blue	0.61384
TEA002760	TEA002760	blue	0.89842
TEA002762	TEA002762	blue	0.76974
TEA002772	TEA002772	blue	0.79767
TEA002794	TEA002794	blue	0.74486
TEA002799	TEA002799	blue	0.95548
TEA002829	TEA002829	blue	0.58748
TEA002832	TEA002832	blue	0.94454
TEA002844	TEA002844	blue	0.91908
TEA002845	TEA002845	blue	0.77021
TEA002871	TEA002871	blue	0.41061
TEA002875	TEA002875	blue	0.57295
TEA002880	TEA002880	blue	0.5331
TEA002906	TEA002906	blue	0.90782
TEA002951	TEA002951	blue	0.64855
TEA002961	TEA002961	blue	0.50015
TEA002968	TEA002968	blue	0.61105
TEA002993	TEA002993	blue	0.96986
TEA003021	TEA003021	blue	0.77107
TEA003038	TEA003038	blue	0.92474
TEA003039	TEA003039	blue	0.74797
TEA003104	TEA003104	blue	0.79045
TEA003109	TEA003109	blue	0.35737
TEA003112	TEA003112	blue	0.86803
TEA003126	TEA003126	blue	0.84014
TEA003138	TEA003138	blue	0.76948
TEA003147	TEA003147	blue	0.77678
TEA003161	TEA003161	blue	0.30573
TEA003176	TEA003176	blue	0.96489
TEA003182	TEA003182	blue	0.70401
TEA003189	TEA003189	blue	0.42027
TEA003211	TEA003211	blue	0.93217
TEA003219	TEA003219	blue	0.95876
TEA003223	TEA003223	blue	0.89278
TEA003243	TEA003243	blue	0.39588
TEA003245	TEA003245	blue	0.55996
TEA003253	TEA003253	blue	0.61502
TEA003259	TEA003259	blue	0.81575
TEA003270	TEA003270	blue	0.55124
TEA003279	TEA003279	blue	0.89362
TEA003280	TEA003280	blue	0.92196
TEA003288	TEA003288	blue	0.89128
TEA003303	TEA003303	blue	0.88401
TEA003307	TEA003307	blue	0.69977
TEA003315	TEA003315	blue	0.92889
TEA003320	TEA003320	blue	0.49701
TEA003321	TEA003321	blue	0.72739
TEA003324	TEA003324	blue	0.65675
TEA003332	TEA003332	blue	0.62404
TEA003343	TEA003343	blue	0.56393
TEA003356	TEA003356	blue	0.46873
TEA003400	TEA003400	blue	0.38194
TEA003401	TEA003401	blue	0.97896
TEA003420	TEA003420	blue	0.9476
TEA003421	TEA003421	blue	0.66873
TEA003434	TEA003434	blue	0.49093
TEA003454	TEA003454	blue	0.87751
TEA003471	TEA003471	blue	0.92233
TEA003476	TEA003476	blue	0.62129
TEA003484	TEA003484	blue	0.67036
TEA003497	TEA003497	blue	0.30471
TEA003519	TEA003519	blue	0.66777
TEA003547	TEA003547	blue	0.96145
TEA003565	TEA003565	blue	0.92856
TEA003646	TEA003646	blue	0.39927
TEA003657	TEA003657	blue	0.91196
TEA003693	TEA003693	blue	0.54935
TEA003706	TEA003706	blue	0.59508
TEA003713	TEA003713	blue	0.5863
TEA003716	TEA003716	blue	0.73017
TEA003735	TEA003735	blue	0.43603
TEA003738	TEA003738	blue	0.96947
TEA003739	TEA003739	blue	0.81375
TEA003744	TEA003744	blue	0.96689
TEA003751	TEA003751	blue	0.62504
TEA003755	TEA003755	blue	0.67542
TEA003763	TEA003763	blue	0.34755
TEA003776	TEA003776	blue	0.71093
TEA003778	TEA003778	blue	0.62625
TEA003792	TEA003792	blue	0.9459
TEA003797	TEA003797	blue	0.90783
TEA003850	TEA003850	blue	0.76736
TEA003858	TEA003858	blue	0.39873
TEA003863	TEA003863	blue	0.80307
TEA003876	TEA003876	blue	0.82643
TEA003891	TEA003891	blue	0.94981
TEA003920	TEA003920	blue	0.3144
TEA003993	TEA003993	blue	0.97713
TEA004016	TEA004016	blue	0.79359
TEA004022	TEA004022	blue	0.92023
TEA004027	TEA004027	blue	0.98313
TEA004034	TEA004034	blue	0.98062
TEA004045	TEA004045	blue	0.63681
TEA004051	TEA004051	blue	0.90762
TEA004057	TEA004057	blue	0.94792
TEA004062	TEA004062	blue	0.63189
TEA004082	TEA004082	blue	0.79927
TEA004096	TEA004096	blue	0.81873
TEA004128	TEA004128	blue	0.90073
TEA004135	TEA004135	blue	0.89658
TEA004139	TEA004139	blue	0.51759
TEA004158	TEA004158	blue	0.6532
TEA004205	TEA004205	blue	0.80845
TEA004225	TEA004225	blue	0.95602
TEA004234	TEA004234	blue	0.91997
TEA004253	TEA004253	blue	0.59951
TEA004254	TEA004254	blue	0.37978
TEA004267	TEA004267	blue	0.83865
TEA004281	TEA004281	blue	0.58593
TEA004284	TEA004284	blue	0.63695
TEA004295	TEA004295	blue	0.83035
TEA004341	TEA004341	blue	0.5575
TEA004357	TEA004357	blue	0.51804
TEA004376	TEA004376	blue	0.72772
TEA004382	TEA004382	blue	0.93967
TEA004398	TEA004398	blue	0.92336
TEA004429	TEA004429	blue	0.96745
TEA004431	TEA004431	blue	0.50458
TEA004432	TEA004432	blue	0.91402
TEA004443	TEA004443	blue	0.98013
TEA004472	TEA004472	blue	0.65339
TEA004567	TEA004567	blue	0.95873
TEA004568	TEA004568	blue	0.42217
TEA004570	TEA004570	blue	0.74258
TEA004573	TEA004573	blue	0.69379
TEA004618	TEA004618	blue	0.93103
TEA004629	TEA004629	blue	0.89814
TEA004646	TEA004646	blue	0.78389
TEA004663	TEA004663	blue	0.35612
TEA004666	TEA004666	blue	0.80473
TEA004672	TEA004672	blue	0.90388
TEA004686	TEA004686	blue	0.42875
TEA004690	TEA004690	blue	0.61403
TEA004696	TEA004696	blue	0.50443
TEA004702	TEA004702	blue	0.62539
TEA004706	TEA004706	blue	0.9611
TEA004708	TEA004708	blue	0.76387
TEA004730	TEA004730	blue	0.87852
TEA004744	TEA004744	blue	0.68329
TEA004783	TEA004783	blue	0.58559
TEA004841	TEA004841	blue	0.63518
TEA004850	TEA004850	blue	0.56717
TEA004861	TEA004861	blue	0.61167
TEA004883	TEA004883	blue	0.61172
TEA004885	TEA004885	blue	0.45432
TEA004916	TEA004916	blue	0.94391
TEA004934	TEA004934	blue	0.78161
TEA004941	TEA004941	blue	0.72964
TEA004946	TEA004946	blue	0.85359
TEA004964	TEA004964	blue	0.94535
TEA004969	TEA004969	blue	0.9137
TEA004978	TEA004978	blue	0.73663
TEA004987	TEA004987	blue	0.93655
TEA005008	TEA005008	blue	0.94647
TEA005035	TEA005035	blue	0.95647
TEA005039	TEA005039	blue	0.90474
TEA005061	TEA005061	blue	0.87316
TEA005068	TEA005068	blue	0.89634
TEA005069	TEA005069	blue	0.71886
TEA005094	TEA005094	blue	0.94705
TEA005111	TEA005111	blue	0.42833
TEA005117	TEA005117	blue	0.75306
TEA005123	TEA005123	blue	0.51018
TEA005132	TEA005132	blue	0.87131
TEA005142	TEA005142	blue	0.86888
TEA005154	TEA005154	blue	0.86059
TEA005158	TEA005158	blue	0.54327
TEA005161	TEA005161	blue	0.44109
TEA005168	TEA005168	blue	0.95345
TEA005174	TEA005174	blue	0.38615
TEA005214	TEA005214	blue	0.87266
TEA005231	TEA005231	blue	0.88572
TEA005234	TEA005234	blue	0.82436
TEA005258	TEA005258	blue	0.67464
TEA005279	TEA005279	blue	0.88267
TEA005296	TEA005296	blue	0.65656
TEA005335	TEA005335	blue	0.53223
TEA005337	TEA005337	blue	0.89155
TEA005384	TEA005384	blue	0.44405
TEA005399	TEA005399	blue	0.59646
TEA005403	TEA005403	blue	0.4065
TEA005404	TEA005404	blue	0.96356
TEA005411	TEA005411	blue	0.84948
TEA005413	TEA005413	blue	0.98015
TEA005419	TEA005419	blue	0.77881
TEA005436	TEA005436	blue	0.3692
TEA005473	TEA005473	blue	0.60105
TEA005487	TEA005487	blue	0.71089
TEA005501	TEA005501	blue	0.44579
TEA005508	TEA005508	blue	0.67845
TEA005524	TEA005524	blue	0.84032
TEA005538	TEA005538	blue	0.95044
TEA005552	TEA005552	blue	0.78603
TEA005596	TEA005596	blue	0.96578
TEA005610	TEA005610	blue	0.86813
TEA005698	TEA005698	blue	0.30909
TEA005700	TEA005700	blue	0.56816
TEA005718	TEA005718	blue	0.92902
TEA005727	TEA005727	blue	0.83359
TEA005739	TEA005739	blue	0.52295
TEA005750	TEA005750	blue	0.38598
TEA005763	TEA005763	blue	0.63616
TEA005770	TEA005770	blue	0.70968
TEA005778	TEA005778	blue	0.57191
TEA005789	TEA005789	blue	0.34992
TEA005790	TEA005790	blue	0.84468
TEA005793	TEA005793	blue	0.34957
TEA005799	TEA005799	blue	0.56623
TEA005800	TEA005800	blue	0.74404
TEA005802	TEA005802	blue	0.80032
TEA005829	TEA005829	blue	0.63516
TEA005841	TEA005841	blue	0.93117
TEA005844	TEA005844	blue	0.58318
TEA005849	TEA005849	blue	0.40352
TEA005860	TEA005860	blue	0.5629
TEA005865	TEA005865	blue	0.80312
TEA005880	TEA005880	blue	0.91101
TEA005892	TEA005892	blue	0.91374
TEA005906	TEA005906	blue	0.53813
TEA005925	TEA005925	blue	0.48343
TEA005927	TEA005927	blue	0.34652
TEA005977	TEA005977	blue	0.58509
TEA005994	TEA005994	blue	0.75451
TEA006011	TEA006011	blue	0.67342
TEA006013	TEA006013	blue	0.95441
TEA006014	TEA006014	blue	0.88956
TEA006022	TEA006022	blue	0.65837
TEA006047	TEA006047	blue	0.88923
TEA006078	TEA006078	blue	0.31767
TEA006095	TEA006095	blue	0.55732
TEA006138	TEA006138	blue	0.97319
TEA006150	TEA006150	blue	0.9452
TEA006156	TEA006156	blue	0.43114
TEA006167	TEA006167	blue	0.97657
TEA006171	TEA006171	blue	0.88677
TEA006178	TEA006178	blue	0.86813
TEA006193	TEA006193	blue	0.89303
TEA006199	TEA006199	blue	0.49216
TEA006218	TEA006218	blue	0.78908
TEA006234	TEA006234	blue	0.77205
TEA006286	TEA006286	blue	0.96574
TEA006314	TEA006314	blue	0.96831
TEA006320	TEA006320	blue	0.98441
TEA006332	TEA006332	blue	0.80319
TEA006337	TEA006337	blue	0.7456
TEA006341	TEA006341	blue	0.44058
TEA006355	TEA006355	blue	0.79503
TEA006356	TEA006356	blue	0.50175
TEA006366	TEA006366	blue	0.40348
TEA006379	TEA006379	blue	0.86014
TEA006382	TEA006382	blue	0.89249
TEA006383	TEA006383	blue	0.56016
TEA006393	TEA006393	blue	0.96571
TEA006435	TEA006435	blue	0.73452
TEA006448	TEA006448	blue	0.48016
TEA006452	TEA006452	blue	0.47248
TEA006457	TEA006457	blue	0.9582
TEA006461	TEA006461	blue	0.95106
TEA006482	TEA006482	blue	0.77788
TEA006484	TEA006484	blue	0.89411
TEA006494	TEA006494	blue	0.82617
TEA006499	TEA006499	blue	0.59688
TEA006532	TEA006532	blue	0.80843
TEA006544	TEA006544	blue	0.82751
TEA006550	TEA006550	blue	0.90138
TEA006573	TEA006573	blue	0.96176
TEA006576	TEA006576	blue	0.94659
TEA006594	TEA006594	blue	0.83654
TEA006606	TEA006606	blue	0.44439
TEA006624	TEA006624	blue	0.48208
TEA006627	TEA006627	blue	0.85391
TEA006632	TEA006632	blue	0.93554
TEA006653	TEA006653	blue	0.88581
TEA006661	TEA006661	blue	0.30549
TEA006663	TEA006663	blue	0.70181
TEA006685	TEA006685	blue	0.73919
TEA006694	TEA006694	blue	0.93545
TEA006699	TEA006699	blue	0.89098
TEA006713	TEA006713	blue	0.86816
TEA006718	TEA006718	blue	0.41635
TEA006737	TEA006737	blue	0.5855
TEA006758	TEA006758	blue	0.49333
TEA006772	TEA006772	blue	0.57812
TEA006789	TEA006789	blue	0.48341
TEA006790	TEA006790	blue	0.96807
TEA006793	TEA006793	blue	0.81555
TEA006830	TEA006830	blue	0.96429
TEA006845	TEA006845	blue	0.89247
TEA006857	TEA006857	blue	0.79547
TEA006875	TEA006875	blue	0.84916
TEA006881	TEA006881	blue	0.84089
TEA006885	TEA006885	blue	0.79872
TEA006889	TEA006889	blue	0.52618
TEA006920	TEA006920	blue	0.84082
TEA006923	TEA006923	blue	0.91293
TEA006927	TEA006927	blue	0.50084
TEA006957	TEA006957	blue	0.63448
TEA006960	TEA006960	blue	0.83703
TEA006966	TEA006966	blue	0.92589
TEA006980	TEA006980	blue	0.53647
TEA006981	TEA006981	blue	0.97156
TEA006987	TEA006987	blue	0.88757
TEA006992	TEA006992	blue	0.87904
TEA006994	TEA006994	blue	0.71783
TEA007001	TEA007001	blue	0.92325
TEA007004	TEA007004	blue	0.90256
TEA007016	TEA007016	blue	0.98154
TEA007036	TEA007036	blue	0.95997
TEA007057	TEA007057	blue	0.67902
TEA007062	TEA007062	blue	0.89161
TEA007071	TEA007071	blue	0.86011
TEA007082	TEA007082	blue	0.80933
TEA007092	TEA007092	blue	0.80118
TEA007110	TEA007110	blue	0.77058
TEA007145	TEA007145	blue	0.91827
TEA007150	TEA007150	blue	0.87527
TEA007156	TEA007156	blue	0.8312
TEA007192	TEA007192	blue	0.93712
TEA007205	TEA007205	blue	0.7126
TEA007217	TEA007217	blue	0.78061
TEA007224	TEA007224	blue	0.90566
TEA007227	TEA007227	blue	0.87036
TEA007239	TEA007239	blue	0.81662
TEA007240	TEA007240	blue	0.93518
TEA007261	TEA007261	blue	0.36915
TEA007283	TEA007283	blue	0.62601
TEA007302	TEA007302	blue	0.88001
TEA007306	TEA007306	blue	0.8312
TEA007311	TEA007311	blue	0.7726
TEA007329	TEA007329	blue	0.83178
TEA007346	TEA007346	blue	0.90496
TEA007356	TEA007356	blue	0.93494
TEA007358	TEA007358	blue	0.87065
TEA007359	TEA007359	blue	0.69325
TEA007365	TEA007365	blue	0.83716
TEA007375	TEA007375	blue	0.65479
TEA007456	TEA007456	blue	0.88381
TEA007458	TEA007458	blue	0.80387
TEA007465	TEA007465	blue	0.94584
TEA007477	TEA007477	blue	0.44769
TEA007479	TEA007479	blue	0.96652
TEA007481	TEA007481	blue	0.7812
TEA007489	TEA007489	blue	0.75495
TEA007509	TEA007509	blue	0.79986
TEA007530	TEA007530	blue	0.56727
TEA007532	TEA007532	blue	0.30124
TEA007539	TEA007539	blue	0.31075
TEA007551	TEA007551	blue	0.78486
TEA007574	TEA007574	blue	0.77573
TEA007645	TEA007645	blue	0.33933
TEA007647	TEA007647	blue	0.89849
TEA007685	TEA007685	blue	0.91501
TEA007687	TEA007687	blue	0.75809
TEA007689	TEA007689	blue	0.59202
TEA007690	TEA007690	blue	0.94795
TEA007714	TEA007714	blue	0.76555
TEA007725	TEA007725	blue	0.90218
TEA007726	TEA007726	blue	0.60601
TEA007731	TEA007731	blue	0.93396
TEA007740	TEA007740	blue	0.39839
TEA007794	TEA007794	blue	0.67056
TEA007811	TEA007811	blue	0.96802
TEA007819	TEA007819	blue	0.5012
TEA007840	TEA007840	blue	0.813
TEA007850	TEA007850	blue	0.96396
TEA007854	TEA007854	blue	0.96368
TEA007856	TEA007856	blue	0.49903
TEA007860	TEA007860	blue	0.44286
TEA007867	TEA007867	blue	0.95278
TEA007893	TEA007893	blue	0.91123
TEA007897	TEA007897	blue	0.757
TEA007900	TEA007900	blue	0.75237
TEA007911	TEA007911	blue	0.86436
TEA007915	TEA007915	blue	0.83076
TEA007939	TEA007939	blue	0.77379
TEA007959	TEA007959	blue	0.85826
TEA007995	TEA007995	blue	0.83665
TEA008045	TEA008045	blue	0.84883
TEA008062	TEA008062	blue	0.90109
TEA008083	TEA008083	blue	0.68582
TEA008109	TEA008109	blue	0.95173
TEA008150	TEA008150	blue	0.79197
TEA008161	TEA008161	blue	0.87565
TEA008163	TEA008163	blue	0.65341
TEA008164	TEA008164	blue	0.7295
TEA008172	TEA008172	blue	0.51617
TEA008175	TEA008175	blue	0.75601
TEA008190	TEA008190	blue	0.61435
TEA008195	TEA008195	blue	0.93363
TEA008228	TEA008228	blue	0.4576
TEA008243	TEA008243	blue	0.82474
TEA008250	TEA008250	blue	0.71697
TEA008258	TEA008258	blue	0.90875
TEA008270	TEA008270	blue	0.32393
TEA008287	TEA008287	blue	0.98357
TEA008305	TEA008305	blue	0.63659
TEA008309	TEA008309	blue	0.70893
TEA008320	TEA008320	blue	0.71942
TEA008324	TEA008324	blue	0.75871
TEA008330	TEA008330	blue	0.92953
TEA008357	TEA008357	blue	0.78371
TEA008370	TEA008370	blue	0.64072
TEA008372	TEA008372	blue	0.59142
TEA008408	TEA008408	blue	0.9648
TEA008445	TEA008445	blue	0.77314
TEA008462	TEA008462	blue	0.82235
TEA008501	TEA008501	blue	0.59311
TEA008534	TEA008534	blue	0.3734
TEA008541	TEA008541	blue	0.78658
TEA008545	TEA008545	blue	0.6782
TEA008548	TEA008548	blue	0.72376
TEA008553	TEA008553	blue	0.80516
TEA008585	TEA008585	blue	0.81329
TEA008590	TEA008590	blue	0.95886
TEA008603	TEA008603	blue	0.42043
TEA008610	TEA008610	blue	0.76241
TEA008619	TEA008619	blue	0.65033
TEA008620	TEA008620	blue	0.84514
TEA008627	TEA008627	blue	0.78376
TEA008641	TEA008641	blue	0.56137
TEA008645	TEA008645	blue	0.78521
TEA008691	TEA008691	blue	0.75748
TEA008697	TEA008697	blue	0.86391
TEA008723	TEA008723	blue	0.44075
TEA008737	TEA008737	blue	0.61749
TEA008739	TEA008739	blue	0.97629
TEA008741	TEA008741	blue	0.91499
TEA008798	TEA008798	blue	0.95641
TEA008807	TEA008807	blue	0.58643
TEA008819	TEA008819	blue	0.94263
TEA008840	TEA008840	blue	0.97164
TEA008858	TEA008858	blue	0.54658
TEA008859	TEA008859	blue	0.79972
TEA008861	TEA008861	blue	0.80563
TEA008872	TEA008872	blue	0.52641
TEA008884	TEA008884	blue	0.89359
TEA008897	TEA008897	blue	0.91512
TEA008906	TEA008906	blue	0.83209
TEA008918	TEA008918	blue	0.90663
TEA008922	TEA008922	blue	0.42082
TEA008936	TEA008936	blue	0.67431
TEA008941	TEA008941	blue	0.75883
TEA008958	TEA008958	blue	0.86529
TEA008974	TEA008974	blue	0.68377
TEA008976	TEA008976	blue	0.74376
TEA008994	TEA008994	blue	0.49805
TEA009009	TEA009009	blue	0.82316
TEA009034	TEA009034	blue	0.34034
TEA009087	TEA009087	blue	0.81601
TEA009101	TEA009101	blue	0.29909
TEA009107	TEA009107	blue	0.85301
TEA009129	TEA009129	blue	0.46675
TEA009152	TEA009152	blue	0.57175
TEA009160	TEA009160	blue	0.95024
TEA009184	TEA009184	blue	0.84776
TEA009187	TEA009187	blue	0.74437
TEA009192	TEA009192	blue	0.94659
TEA009201	TEA009201	blue	0.70206
TEA009250	TEA009250	blue	0.96172
TEA009254	TEA009254	blue	0.59741
TEA009268	TEA009268	blue	0.70532
TEA009296	TEA009296	blue	0.57689
TEA009297	TEA009297	blue	0.893
TEA009299	TEA009299	blue	0.96673
TEA009331	TEA009331	blue	0.94426
TEA009332	TEA009332	blue	0.40789
TEA009338	TEA009338	blue	0.70877
TEA009340	TEA009340	blue	0.96801
TEA009346	TEA009346	blue	0.66331
TEA009353	TEA009353	blue	0.53369
TEA009356	TEA009356	blue	0.66068
TEA009360	TEA009360	blue	0.56135
TEA009362	TEA009362	blue	0.87096
TEA009363	TEA009363	blue	0.75427
TEA009364	TEA009364	blue	0.29727
TEA009366	TEA009366	blue	0.81
TEA009377	TEA009377	blue	0.65126
TEA009415	TEA009415	blue	0.5964
TEA009425	TEA009425	blue	0.89365
TEA009438	TEA009438	blue	0.8442
TEA009439	TEA009439	blue	0.65022
TEA009459	TEA009459	blue	0.97372
TEA009465	TEA009465	blue	0.89163
TEA009467	TEA009467	blue	0.84229
TEA009511	TEA009511	blue	0.95924
TEA009553	TEA009553	blue	0.89106
TEA009566	TEA009566	blue	0.67667
TEA009575	TEA009575	blue	0.89777
TEA009583	TEA009583	blue	0.88962
TEA009593	TEA009593	blue	0.91556
TEA009595	TEA009595	blue	0.80964
TEA009596	TEA009596	blue	0.81473
TEA009599	TEA009599	blue	0.80108
TEA009621	TEA009621	blue	0.57018
TEA009638	TEA009638	blue	0.8774
TEA009650	TEA009650	blue	0.47782
TEA009660	TEA009660	blue	0.90876
TEA009696	TEA009696	blue	0.37106
TEA009726	TEA009726	blue	0.90066
TEA009750	TEA009750	blue	0.94228
TEA009826	TEA009826	blue	0.9303
TEA009875	TEA009875	blue	0.8975
TEA009884	TEA009884	blue	0.73726
TEA009899	TEA009899	blue	0.98806
TEA009907	TEA009907	blue	0.96617
TEA009912	TEA009912	blue	0.84919
TEA009922	TEA009922	blue	0.88528
TEA009928	TEA009928	blue	0.95422
TEA009959	TEA009959	blue	0.94778
TEA009966	TEA009966	blue	0.92822
TEA009995	TEA009995	blue	0.48577
TEA010013	TEA010013	blue	0.59371
TEA010020	TEA010020	blue	0.97366
TEA010021	TEA010021	blue	0.95872
TEA010022	TEA010022	blue	0.77341
TEA010030	TEA010030	blue	0.94827
TEA010038	TEA010038	blue	0.86289
TEA010039	TEA010039	blue	0.92279
TEA010041	TEA010041	blue	0.67624
TEA010079	TEA010079	blue	0.95924
TEA010087	TEA010087	blue	0.93454
TEA010095	TEA010095	blue	0.85393
TEA010098	TEA010098	blue	0.97841
TEA010125	TEA010125	blue	0.73555
TEA010146	TEA010146	blue	0.79366
TEA010148	TEA010148	blue	0.69943
TEA010150	TEA010150	blue	0.98068
TEA010153	TEA010153	blue	0.91305
TEA010170	TEA010170	blue	0.60424
TEA010205	TEA010205	blue	0.66225
TEA010206	TEA010206	blue	0.91128
TEA010223	TEA010223	blue	0.72025
TEA010228	TEA010228	blue	0.82036
TEA010235	TEA010235	blue	0.95331
TEA010236	TEA010236	blue	0.34355
TEA010261	TEA010261	blue	0.69835
TEA010267	TEA010267	blue	0.81196
TEA010283	TEA010283	blue	0.94696
TEA010306	TEA010306	blue	0.54284
TEA010309	TEA010309	blue	0.356
TEA010339	TEA010339	blue	0.40043
TEA010340	TEA010340	blue	0.89142
TEA010345	TEA010345	blue	0.94526
TEA010346	TEA010346	blue	0.88717
TEA010354	TEA010354	blue	0.85701
TEA010365	TEA010365	blue	0.83568
TEA010380	TEA010380	blue	0.94876
TEA010394	TEA010394	blue	0.45735
TEA010419	TEA010419	blue	0.40769
TEA010421	TEA010421	blue	0.72392
TEA010425	TEA010425	blue	0.4251
TEA010426	TEA010426	blue	0.96226
TEA010427	TEA010427	blue	0.94731
TEA010429	TEA010429	blue	0.95072
TEA010433	TEA010433	blue	0.83044
TEA010437	TEA010437	blue	0.87546
TEA010458	TEA010458	blue	0.85361
TEA010466	TEA010466	blue	0.76408
TEA010473	TEA010473	blue	0.92762
TEA010483	TEA010483	blue	0.75146
TEA010485	TEA010485	blue	0.97875
TEA010494	TEA010494	blue	0.93442
TEA010506	TEA010506	blue	0.84135
TEA010521	TEA010521	blue	0.79643
TEA010525	TEA010525	blue	0.96544
TEA010531	TEA010531	blue	0.54883
TEA010545	TEA010545	blue	0.72975
TEA010569	TEA010569	blue	0.57459
TEA010572	TEA010572	blue	0.33544
TEA010573	TEA010573	blue	0.83783
TEA010574	TEA010574	blue	0.85581
TEA010580	TEA010580	blue	0.86931
TEA010589	TEA010589	blue	0.3497
TEA010598	TEA010598	blue	0.96467
TEA010600	TEA010600	blue	0.85462
TEA010605	TEA010605	blue	0.42572
TEA010624	TEA010624	blue	0.97246
TEA010627	TEA010627	blue	0.43668
TEA010633	TEA010633	blue	0.61094
TEA010634	TEA010634	blue	0.80334
TEA010679	TEA010679	blue	0.89219
TEA010703	TEA010703	blue	0.89182
TEA010723	TEA010723	blue	0.67534
TEA010729	TEA010729	blue	0.9395
TEA010732	TEA010732	blue	0.78592
TEA010733	TEA010733	blue	0.43736
TEA010768	TEA010768	blue	0.87619
TEA010793	TEA010793	blue	0.92142
TEA010813	TEA010813	blue	0.72047
TEA010823	TEA010823	blue	0.88699
TEA010830	TEA010830	blue	0.95546
TEA010835	TEA010835	blue	0.95313
TEA010837	TEA010837	blue	0.85852
TEA010838	TEA010838	blue	0.77467
TEA010850	TEA010850	blue	0.91297
TEA010852	TEA010852	blue	0.32848
TEA010854	TEA010854	blue	0.92077
TEA010879	TEA010879	blue	0.85849
TEA010881	TEA010881	blue	0.35296
TEA010889	TEA010889	blue	0.72574
TEA010895	TEA010895	blue	0.61931
TEA010897	TEA010897	blue	0.84624
TEA010898	TEA010898	blue	0.95263
TEA010906	TEA010906	blue	0.91176
TEA010909	TEA010909	blue	0.77188
TEA010916	TEA010916	blue	0.89587
TEA010917	TEA010917	blue	0.66688
TEA010923	TEA010923	blue	0.71713
TEA010925	TEA010925	blue	0.97303
TEA010926	TEA010926	blue	0.86186
TEA010928	TEA010928	blue	0.90127
TEA010934	TEA010934	blue	0.50952
TEA010950	TEA010950	blue	0.83484
TEA010954	TEA010954	blue	0.95359
TEA010961	TEA010961	blue	0.94704
TEA010965	TEA010965	blue	0.82859
TEA010984	TEA010984	blue	0.61777
TEA010986	TEA010986	blue	0.61574
TEA010997	TEA010997	blue	0.67949
TEA011000	TEA011000	blue	0.66437
TEA011012	TEA011012	blue	0.93914
TEA011020	TEA011020	blue	0.43373
TEA011030	TEA011030	blue	0.48827
TEA011059	TEA011059	blue	0.40015
TEA011069	TEA011069	blue	0.53156
TEA011081	TEA011081	blue	0.7852
TEA011098	TEA011098	blue	0.7253
TEA011105	TEA011105	blue	0.82159
TEA011106	TEA011106	blue	0.3794
TEA011107	TEA011107	blue	0.90959
TEA011109	TEA011109	blue	0.91691
TEA011113	TEA011113	blue	0.35753
TEA011129	TEA011129	blue	0.90776
TEA011133	TEA011133	blue	0.92855
TEA011156	TEA011156	blue	0.90344
TEA011166	TEA011166	blue	0.80318
TEA011192	TEA011192	blue	0.56276
TEA011207	TEA011207	blue	0.62666
TEA011225	TEA011225	blue	0.64945
TEA011258	TEA011258	blue	0.65825
TEA011277	TEA011277	blue	0.86577
TEA011315	TEA011315	blue	0.86433
TEA011321	TEA011321	blue	0.79094
TEA011322	TEA011322	blue	0.5524
TEA011325	TEA011325	blue	0.8514
TEA011332	TEA011332	blue	0.91774
TEA011335	TEA011335	blue	0.50376
TEA011349	TEA011349	blue	0.96788
TEA011356	TEA011356	blue	0.98719
TEA011393	TEA011393	blue	0.60079
TEA011399	TEA011399	blue	0.83266
TEA011439	TEA011439	blue	0.83381
TEA011474	TEA011474	blue	0.9161
TEA011482	TEA011482	blue	0.86496
TEA011501	TEA011501	blue	0.50376
TEA011518	TEA011518	blue	0.90637
TEA011547	TEA011547	blue	0.88957
TEA011566	TEA011566	blue	0.82213
TEA011572	TEA011572	blue	0.56962
TEA011574	TEA011574	blue	0.84994
TEA011595	TEA011595	blue	0.95424
TEA011633	TEA011633	blue	0.8463
TEA011636	TEA011636	blue	0.75523
TEA011637	TEA011637	blue	0.92013
TEA011644	TEA011644	blue	0.96475
TEA011657	TEA011657	blue	0.5262
TEA011660	TEA011660	blue	0.8625
TEA011672	TEA011672	blue	0.78668
TEA011690	TEA011690	blue	0.89688
TEA011702	TEA011702	blue	0.78157
TEA011704	TEA011704	blue	0.92563
TEA011722	TEA011722	blue	0.70246
TEA011737	TEA011737	blue	0.62598
TEA011741	TEA011741	blue	0.9035
TEA011752	TEA011752	blue	0.68158
TEA011771	TEA011771	blue	0.95595
TEA011831	TEA011831	blue	0.81463
TEA011836	TEA011836	blue	0.9106
TEA011842	TEA011842	blue	0.41885
TEA011857	TEA011857	blue	0.41494
TEA011863	TEA011863	blue	0.93474
TEA011878	TEA011878	blue	0.97865
TEA011886	TEA011886	blue	0.89044
TEA011893	TEA011893	blue	0.66683
TEA011903	TEA011903	blue	0.96825
TEA011910	TEA011910	blue	0.72024
TEA011917	TEA011917	blue	0.94866
TEA011953	TEA011953	blue	0.98244
TEA011966	TEA011966	blue	0.32971
TEA011979	TEA011979	blue	0.71813
TEA011989	TEA011989	blue	0.79114
TEA012001	TEA012001	blue	0.75456
TEA012015	TEA012015	blue	0.63004
TEA012060	TEA012060	blue	0.58805
TEA012075	TEA012075	blue	0.60713
TEA012093	TEA012093	blue	0.6708
TEA012100	TEA012100	blue	0.97072
TEA012121	TEA012121	blue	0.55682
TEA012122	TEA012122	blue	0.72841
TEA012191	TEA012191	blue	0.95573
TEA012220	TEA012220	blue	0.53036
TEA012252	TEA012252	blue	0.71865
TEA012256	TEA012256	blue	0.95848
TEA012273	TEA012273	blue	0.93207
TEA012284	TEA012284	blue	0.52551
TEA012300	TEA012300	blue	0.67768
TEA012307	TEA012307	blue	0.8179
TEA012323	TEA012323	blue	0.42324
TEA012340	TEA012340	blue	0.54703
TEA012352	TEA012352	blue	0.86875
TEA012362	TEA012362	blue	0.78741
TEA012373	TEA012373	blue	0.91732
TEA012396	TEA012396	blue	0.92095
TEA012398	TEA012398	blue	0.91492
TEA012419	TEA012419	blue	0.92378
TEA012420	TEA012420	blue	0.8905
TEA012439	TEA012439	blue	0.72597
TEA012449	TEA012449	blue	0.44621
TEA012462	TEA012462	blue	0.92119
TEA012469	TEA012469	blue	0.56284
TEA012498	TEA012498	blue	0.37812
TEA012499	TEA012499	blue	0.76024
TEA012502	TEA012502	blue	0.9046
TEA012511	TEA012511	blue	0.35041
TEA012512	TEA012512	blue	0.72359
TEA012543	TEA012543	blue	0.88661
TEA012556	TEA012556	blue	0.84182
TEA012563	TEA012563	blue	0.83807
TEA012564	TEA012564	blue	0.9229
TEA012586	TEA012586	blue	0.88781
TEA012590	TEA012590	blue	0.82878
TEA012602	TEA012602	blue	0.80477
TEA012607	TEA012607	blue	0.86167
TEA012619	TEA012619	blue	0.54038
TEA012627	TEA012627	blue	0.85621
TEA012654	TEA012654	blue	0.80459
TEA012659	TEA012659	blue	0.49767
TEA012678	TEA012678	blue	0.38355
TEA012681	TEA012681	blue	0.50427
TEA012694	TEA012694	blue	0.98734
TEA012699	TEA012699	blue	0.59839
TEA012722	TEA012722	blue	0.82352
TEA012723	TEA012723	blue	0.83259
TEA012742	TEA012742	blue	0.62504
TEA012804	TEA012804	blue	0.96063
TEA012805	TEA012805	blue	0.93918
TEA012824	TEA012824	blue	0.74675
TEA012829	TEA012829	blue	0.78863
TEA012846	TEA012846	blue	0.43253
TEA012857	TEA012857	blue	0.9788
TEA012866	TEA012866	blue	0.86369
TEA012886	TEA012886	blue	0.44575
TEA012895	TEA012895	blue	0.50421
TEA012913	TEA012913	blue	0.88282
TEA012915	TEA012915	blue	0.96934
TEA012946	TEA012946	blue	0.91739
TEA012956	TEA012956	blue	0.94146
TEA012961	TEA012961	blue	0.66614
TEA012981	TEA012981	blue	0.88166
TEA012985	TEA012985	blue	0.61234
TEA012986	TEA012986	blue	0.86926
TEA013023	TEA013023	blue	0.87919
TEA013039	TEA013039	blue	0.3383
TEA013056	TEA013056	blue	0.80268
TEA013081	TEA013081	blue	0.83728
TEA013102	TEA013102	blue	0.95188
TEA013127	TEA013127	blue	0.9356
TEA013131	TEA013131	blue	0.79171
TEA013149	TEA013149	blue	0.69025
TEA013155	TEA013155	blue	0.92859
TEA013159	TEA013159	blue	0.3203
TEA013172	TEA013172	blue	0.84025
TEA013178	TEA013178	blue	0.85921
TEA013189	TEA013189	blue	0.92248
TEA013227	TEA013227	blue	0.4587
TEA013238	TEA013238	blue	0.82557
TEA013241	TEA013241	blue	0.91815
TEA013280	TEA013280	blue	0.92361
TEA013285	TEA013285	blue	0.92515
TEA013290	TEA013290	blue	0.659
TEA013292	TEA013292	blue	0.33628
TEA013300	TEA013300	blue	0.90705
TEA013322	TEA013322	blue	0.96799
TEA013324	TEA013324	blue	0.88449
TEA013329	TEA013329	blue	0.85452
TEA013331	TEA013331	blue	0.48453
TEA013350	TEA013350	blue	0.80013
TEA013357	TEA013357	blue	0.5142
TEA013358	TEA013358	blue	0.44539
TEA013360	TEA013360	blue	0.49414
TEA013395	TEA013395	blue	0.74348
TEA013399	TEA013399	blue	0.91225
TEA013413	TEA013413	blue	0.827
TEA013418	TEA013418	blue	0.47957
TEA013419	TEA013419	blue	0.9286
TEA013461	TEA013461	blue	0.79592
TEA013486	TEA013486	blue	0.82279
TEA013494	TEA013494	blue	0.84848
TEA013536	TEA013536	blue	0.9398
TEA013563	TEA013563	blue	0.74816
TEA013594	TEA013594	blue	0.77845
TEA013680	TEA013680	blue	0.85348
TEA013685	TEA013685	blue	0.98791
TEA013702	TEA013702	blue	0.5218
TEA013711	TEA013711	blue	0.86769
TEA013724	TEA013724	blue	0.61474
TEA013725	TEA013725	blue	0.89079
TEA013763	TEA013763	blue	0.91422
TEA013779	TEA013779	blue	0.91532
TEA013784	TEA013784	blue	0.77551
TEA013807	TEA013807	blue	0.94636
TEA013819	TEA013819	blue	0.79643
TEA013838	TEA013838	blue	0.88227
TEA013875	TEA013875	blue	0.96481
TEA013888	TEA013888	blue	0.4004
TEA013917	TEA013917	blue	0.90893
TEA013923	TEA013923	blue	0.94971
TEA013924	TEA013924	blue	0.64985
TEA013927	TEA013927	blue	0.94969
TEA013953	TEA013953	blue	0.73552
TEA013961	TEA013961	blue	0.55237
TEA013975	TEA013975	blue	0.83276
TEA013983	TEA013983	blue	0.59064
TEA013984	TEA013984	blue	0.90472
TEA014003	TEA014003	blue	0.37154
TEA014004	TEA014004	blue	0.85188
TEA014013	TEA014013	blue	0.79233
TEA014018	TEA014018	blue	0.61704
TEA014064	TEA014064	blue	0.95475
TEA014068	TEA014068	blue	0.78594
TEA014069	TEA014069	blue	0.55192
TEA014081	TEA014081	blue	0.99057
TEA014088	TEA014088	blue	0.9202
TEA014113	TEA014113	blue	0.92097
TEA014137	TEA014137	blue	0.39759
TEA014148	TEA014148	blue	0.55932
TEA014151	TEA014151	blue	0.92542
TEA014169	TEA014169	blue	0.79889
TEA014170	TEA014170	blue	0.69191
TEA014195	TEA014195	blue	0.8729
TEA014203	TEA014203	blue	0.85703
TEA014212	TEA014212	blue	0.9347
TEA014231	TEA014231	blue	0.77564
TEA014236	TEA014236	blue	0.90018
TEA014257	TEA014257	blue	0.39793
TEA014290	TEA014290	blue	0.74526
TEA014292	TEA014292	blue	0.5793
TEA014317	TEA014317	blue	0.48144
TEA014324	TEA014324	blue	0.42656
TEA014327	TEA014327	blue	0.95582
TEA014338	TEA014338	blue	0.89992
TEA014357	TEA014357	blue	0.94283
TEA014371	TEA014371	blue	0.89249
TEA014378	TEA014378	blue	0.81641
TEA014406	TEA014406	blue	0.64135
TEA014423	TEA014423	blue	0.96264
TEA014447	TEA014447	blue	0.64749
TEA014470	TEA014470	blue	0.92081
TEA014480	TEA014480	blue	0.68931
TEA014486	TEA014486	blue	0.48475
TEA014510	TEA014510	blue	0.37932
TEA014516	TEA014516	blue	0.82222
TEA014520	TEA014520	blue	0.9341
TEA014563	TEA014563	blue	0.78424
TEA014565	TEA014565	blue	0.93973
TEA014577	TEA014577	blue	0.96573
TEA014586	TEA014586	blue	0.71679
TEA014596	TEA014596	blue	0.73612
TEA014600	TEA014600	blue	0.79726
TEA014603	TEA014603	blue	0.37277
TEA014607	TEA014607	blue	0.89562
TEA014658	TEA014658	blue	0.91045
TEA014695	TEA014695	blue	0.5914
TEA014697	TEA014697	blue	0.95921
TEA014699	TEA014699	blue	0.86
TEA014702	TEA014702	blue	0.91638
TEA014703	TEA014703	blue	0.56794
TEA014705	TEA014705	blue	0.96305
TEA014707	TEA014707	blue	0.66596
TEA014717	TEA014717	blue	0.53488
TEA014719	TEA014719	blue	0.93918
TEA014720	TEA014720	blue	0.86503
TEA014732	TEA014732	blue	0.50329
TEA014742	TEA014742	blue	0.70875
TEA014757	TEA014757	blue	0.79306
TEA014764	TEA014764	blue	0.89267
TEA014765	TEA014765	blue	0.65509
TEA014777	TEA014777	blue	0.97124
TEA014781	TEA014781	blue	0.86322
TEA014784	TEA014784	blue	0.91058
TEA014794	TEA014794	blue	0.39081
TEA014801	TEA014801	blue	0.88849
TEA014816	TEA014816	blue	0.63735
TEA014819	TEA014819	blue	0.76854
TEA014841	TEA014841	blue	0.69736
TEA014847	TEA014847	blue	0.79554
TEA014853	TEA014853	blue	0.59163
TEA014897	TEA014897	blue	0.90477
TEA014910	TEA014910	blue	0.76301
TEA014989	TEA014989	blue	0.86686
TEA015003	TEA015003	blue	0.87411
TEA015007	TEA015007	blue	0.62572
TEA015016	TEA015016	blue	0.33817
TEA015019	TEA015019	blue	0.81314
TEA015046	TEA015046	blue	0.79704
TEA015048	TEA015048	blue	0.83363
TEA015050	TEA015050	blue	0.65848
TEA015056	TEA015056	blue	0.5001
TEA015063	TEA015063	blue	0.91502
TEA015067	TEA015067	blue	0.58788
TEA015083	TEA015083	blue	0.9655
TEA015089	TEA015089	blue	0.79076
TEA015097	TEA015097	blue	0.93762
TEA015127	TEA015127	blue	0.86345
TEA015128	TEA015128	blue	0.84879
TEA015135	TEA015135	blue	0.63508
TEA015154	TEA015154	blue	0.89225
TEA015164	TEA015164	blue	0.7891
TEA015167	TEA015167	blue	0.89224
TEA015201	TEA015201	blue	0.97494
TEA015215	TEA015215	blue	0.45409
TEA015224	TEA015224	blue	0.93712
TEA015243	TEA015243	blue	0.98795
TEA015255	TEA015255	blue	0.70603
TEA015259	TEA015259	blue	0.88231
TEA015268	TEA015268	blue	0.80707
TEA015290	TEA015290	blue	0.87031
TEA015331	TEA015331	blue	0.50042
TEA015346	TEA015346	blue	0.80461
TEA015361	TEA015361	blue	0.62504
TEA015375	TEA015375	blue	0.93163
TEA015383	TEA015383	blue	0.90177
TEA015394	TEA015394	blue	0.83691
TEA015399	TEA015399	blue	0.61173
TEA015407	TEA015407	blue	0.73586
TEA015453	TEA015453	blue	0.56114
TEA015457	TEA015457	blue	0.48995
TEA015471	TEA015471	blue	0.6985
TEA015481	TEA015481	blue	0.9157
TEA015494	TEA015494	blue	0.95406
TEA015503	TEA015503	blue	0.65679
TEA015507	TEA015507	blue	0.95679
TEA015528	TEA015528	blue	0.87624
TEA015533	TEA015533	blue	0.3935
TEA015554	TEA015554	blue	0.92668
TEA015567	TEA015567	blue	0.6137
TEA015601	TEA015601	blue	0.59743
TEA015607	TEA015607	blue	0.87656
TEA015613	TEA015613	blue	0.42037
TEA015626	TEA015626	blue	0.4587
TEA015637	TEA015637	blue	0.94286
TEA015673	TEA015673	blue	0.42823
TEA015674	TEA015674	blue	0.372
TEA015680	TEA015680	blue	0.98022
TEA015688	TEA015688	blue	0.36219
TEA015720	TEA015720	blue	0.95815
TEA015732	TEA015732	blue	0.87574
TEA015818	TEA015818	blue	0.76154
TEA015831	TEA015831	blue	0.90495
TEA015860	TEA015860	blue	0.85835
TEA015888	TEA015888	blue	0.81474
TEA015890	TEA015890	blue	0.89498
TEA015902	TEA015902	blue	0.6851
TEA015919	TEA015919	blue	0.7487
TEA015933	TEA015933	blue	0.81538
TEA015947	TEA015947	blue	0.86477
TEA015950	TEA015950	blue	0.89283
TEA016002	TEA016002	blue	0.92266
TEA016007	TEA016007	blue	0.83279
TEA016021	TEA016021	blue	0.51679
TEA016023	TEA016023	blue	0.91785
TEA016033	TEA016033	blue	0.82661
TEA016042	TEA016042	blue	0.43633
TEA016049	TEA016049	blue	0.36941
TEA016054	TEA016054	blue	0.62266
TEA016060	TEA016060	blue	0.68507
TEA016091	TEA016091	blue	0.85905
TEA016144	TEA016144	blue	0.82079
TEA016146	TEA016146	blue	0.54284
TEA016159	TEA016159	blue	0.91762
TEA016178	TEA016178	blue	0.97269
TEA016189	TEA016189	blue	0.81257
TEA016225	TEA016225	blue	0.77736
TEA016229	TEA016229	blue	0.5962
TEA016257	TEA016257	blue	0.95333
TEA016264	TEA016264	blue	0.91837
TEA016271	TEA016271	blue	0.91219
TEA016273	TEA016273	blue	0.95983
TEA016275	TEA016275	blue	0.67699
TEA016276	TEA016276	blue	0.91331
TEA016284	TEA016284	blue	0.98093
TEA016286	TEA016286	blue	0.98788
TEA016307	TEA016307	blue	0.55789
TEA016308	TEA016308	blue	0.8771
TEA016311	TEA016311	blue	0.94875
TEA016334	TEA016334	blue	0.93626
TEA016339	TEA016339	blue	0.657
TEA016375	TEA016375	blue	0.91541
TEA016384	TEA016384	blue	0.77348
TEA016393	TEA016393	blue	0.86376
TEA016409	TEA016409	blue	0.44204
TEA016421	TEA016421	blue	0.37509
TEA016439	TEA016439	blue	0.85433
TEA016441	TEA016441	blue	0.89492
TEA016446	TEA016446	blue	0.85804
TEA016447	TEA016447	blue	0.67751
TEA016450	TEA016450	blue	0.5965
TEA016453	TEA016453	blue	0.47145
TEA016457	TEA016457	blue	0.71799
TEA016490	TEA016490	blue	0.75229
TEA016510	TEA016510	blue	0.67461
TEA016530	TEA016530	blue	0.93726
TEA016536	TEA016536	blue	0.91327
TEA016585	TEA016585	blue	0.78618
TEA016596	TEA016596	blue	0.30955
TEA016605	TEA016605	blue	0.76325
TEA016606	TEA016606	blue	0.9873
TEA016630	TEA016630	blue	0.80021
TEA016632	TEA016632	blue	0.50531
TEA016647	TEA016647	blue	0.93782
TEA016659	TEA016659	blue	0.42541
TEA016675	TEA016675	blue	0.80423
TEA016681	TEA016681	blue	0.81634
TEA016682	TEA016682	blue	0.84355
TEA016683	TEA016683	blue	0.74301
TEA016684	TEA016684	blue	0.81032
TEA016685	TEA016685	blue	0.75134
TEA016689	TEA016689	blue	0.84886
TEA016698	TEA016698	blue	0.9005
TEA016703	TEA016703	blue	0.85939
TEA016707	TEA016707	blue	0.84599
TEA016722	TEA016722	blue	0.89955
TEA016728	TEA016728	blue	0.92542
TEA016744	TEA016744	blue	0.8218
TEA016746	TEA016746	blue	0.64063
TEA016750	TEA016750	blue	0.53297
TEA016751	TEA016751	blue	0.83378
TEA016760	TEA016760	blue	0.86364
TEA016795	TEA016795	blue	0.53615
TEA016800	TEA016800	blue	0.30685
TEA016802	TEA016802	blue	0.32979
TEA016865	TEA016865	blue	0.81635
TEA016867	TEA016867	blue	0.57843
TEA016870	TEA016870	blue	0.93071
TEA016871	TEA016871	blue	0.94253
TEA016872	TEA016872	blue	0.93576
TEA016874	TEA016874	blue	0.73067
TEA016883	TEA016883	blue	0.74861
TEA016886	TEA016886	blue	0.55358
TEA016897	TEA016897	blue	0.47904
TEA016906	TEA016906	blue	0.62715
TEA016916	TEA016916	blue	0.9337
TEA016934	TEA016934	blue	0.71397
TEA016935	TEA016935	blue	0.81865
TEA016968	TEA016968	blue	0.7848
TEA016997	TEA016997	blue	0.95953
TEA017000	TEA017000	blue	0.93725
TEA017009	TEA017009	blue	0.8333
TEA017010	TEA017010	blue	0.97927
TEA017017	TEA017017	blue	0.71383
TEA017048	TEA017048	blue	0.83349
TEA017085	TEA017085	blue	0.83004
TEA017087	TEA017087	blue	0.88857
TEA017092	TEA017092	blue	0.85508
TEA017095	TEA017095	blue	0.91234
TEA017106	TEA017106	blue	0.57495
TEA017121	TEA017121	blue	0.94204
TEA017153	TEA017153	blue	0.76047
TEA017195	TEA017195	blue	0.88081
TEA017201	TEA017201	blue	0.31297
TEA017212	TEA017212	blue	0.9295
TEA017215	TEA017215	blue	0.7753
TEA017231	TEA017231	blue	0.93589
TEA017248	TEA017248	blue	0.74671
TEA017315	TEA017315	blue	0.37926
TEA017335	TEA017335	blue	0.44956
TEA017361	TEA017361	blue	0.84826
TEA017384	TEA017384	blue	0.95372
TEA017405	TEA017405	blue	0.91805
TEA017426	TEA017426	blue	0.41216
TEA017445	TEA017445	blue	0.9761
TEA017454	TEA017454	blue	0.82984
TEA017458	TEA017458	blue	0.84658
TEA017472	TEA017472	blue	0.93193
TEA017473	TEA017473	blue	0.95846
TEA017481	TEA017481	blue	0.47977
TEA017492	TEA017492	blue	0.69971
TEA017505	TEA017505	blue	0.91263
TEA017510	TEA017510	blue	0.97397
TEA017513	TEA017513	blue	0.70093
TEA017524	TEA017524	blue	0.92355
TEA017538	TEA017538	blue	0.47093
TEA017545	TEA017545	blue	0.96775
TEA017549	TEA017549	blue	0.91168
TEA017571	TEA017571	blue	0.52469
TEA017608	TEA017608	blue	0.98823
TEA017628	TEA017628	blue	0.86314
TEA017634	TEA017634	blue	0.9075
TEA017678	TEA017678	blue	0.62705
TEA017709	TEA017709	blue	0.95273
TEA017714	TEA017714	blue	0.96354
TEA017729	TEA017729	blue	0.83804
TEA017776	TEA017776	blue	0.83759
TEA017783	TEA017783	blue	0.96328
TEA017787	TEA017787	blue	0.88662
TEA017789	TEA017789	blue	0.66514
TEA017791	TEA017791	blue	0.73908
TEA017793	TEA017793	blue	0.97302
TEA017800	TEA017800	blue	0.70904
TEA017823	TEA017823	blue	0.80257
TEA017856	TEA017856	blue	0.87482
TEA017880	TEA017880	blue	0.89773
TEA017886	TEA017886	blue	0.89502
TEA017888	TEA017888	blue	0.75484
TEA017890	TEA017890	blue	0.6996
TEA017904	TEA017904	blue	0.80963
TEA017909	TEA017909	blue	0.78557
TEA017934	TEA017934	blue	0.70502
TEA017957	TEA017957	blue	0.95171
TEA017960	TEA017960	blue	0.81081
TEA017962	TEA017962	blue	0.6169
TEA017970	TEA017970	blue	0.93697
TEA017986	TEA017986	blue	0.3412
TEA017990	TEA017990	blue	0.95846
TEA017991	TEA017991	blue	0.73558
TEA017997	TEA017997	blue	0.82958
TEA017999	TEA017999	blue	0.9457
TEA018006	TEA018006	blue	0.9077
TEA018013	TEA018013	blue	0.85566
TEA018038	TEA018038	blue	0.6992
TEA018039	TEA018039	blue	0.90217
TEA018076	TEA018076	blue	0.73989
TEA018088	TEA018088	blue	0.96338
TEA018104	TEA018104	blue	0.88513
TEA018105	TEA018105	blue	0.31295
TEA018114	TEA018114	blue	0.87376
TEA018116	TEA018116	blue	0.81082
TEA018121	TEA018121	blue	0.58613
TEA018159	TEA018159	blue	0.95651
TEA018219	TEA018219	blue	0.8837
TEA018226	TEA018226	blue	0.95261
TEA018230	TEA018230	blue	0.57483
TEA018273	TEA018273	blue	0.5462
TEA018278	TEA018278	blue	0.38603
TEA018284	TEA018284	blue	0.70351
TEA018291	TEA018291	blue	0.79693
TEA018294	TEA018294	blue	0.97548
TEA018323	TEA018323	blue	0.81559
TEA018340	TEA018340	blue	0.96492
TEA018349	TEA018349	blue	0.94862
TEA018360	TEA018360	blue	0.84571
TEA018375	TEA018375	blue	0.55925
TEA018383	TEA018383	blue	0.53178
TEA018387	TEA018387	blue	0.67738
TEA018399	TEA018399	blue	0.41498
TEA018417	TEA018417	blue	0.30542
TEA018453	TEA018453	blue	0.70922
TEA018471	TEA018471	blue	0.58181
TEA018495	TEA018495	blue	0.8718
TEA018508	TEA018508	blue	0.63494
TEA018525	TEA018525	blue	0.41911
TEA018528	TEA018528	blue	0.59581
TEA018539	TEA018539	blue	0.82734
TEA018545	TEA018545	blue	0.95562
TEA018552	TEA018552	blue	0.86096
TEA018555	TEA018555	blue	0.92365
TEA018564	TEA018564	blue	0.93309
TEA018566	TEA018566	blue	0.95569
TEA018601	TEA018601	blue	0.8434
TEA018643	TEA018643	blue	0.54214
TEA018676	TEA018676	blue	0.58043
TEA018680	TEA018680	blue	0.9465
TEA018715	TEA018715	blue	0.62746
TEA018728	TEA018728	blue	0.52924
TEA018732	TEA018732	blue	0.91419
TEA018776	TEA018776	blue	0.86982
TEA018781	TEA018781	blue	0.58272
TEA018796	TEA018796	blue	0.91743
TEA018809	TEA018809	blue	0.94493
TEA018812	TEA018812	blue	0.42543
TEA018813	TEA018813	blue	0.83485
TEA018831	TEA018831	blue	0.35605
TEA018832	TEA018832	blue	0.89498
TEA018855	TEA018855	blue	0.84707
TEA018864	TEA018864	blue	0.87118
TEA018913	TEA018913	blue	0.6681
TEA018932	TEA018932	blue	0.86901
TEA018945	TEA018945	blue	0.85303
TEA018962	TEA018962	blue	0.70684
TEA018967	TEA018967	blue	0.93773
TEA018972	TEA018972	blue	0.95527
TEA018978	TEA018978	blue	0.78565
TEA019023	TEA019023	blue	0.94556
TEA019065	TEA019065	blue	0.91087
TEA019071	TEA019071	blue	0.31599
TEA019111	TEA019111	blue	0.90113
TEA019131	TEA019131	blue	0.52266
TEA019132	TEA019132	blue	0.91682
TEA019150	TEA019150	blue	0.49136
TEA019174	TEA019174	blue	0.60134
TEA019177	TEA019177	blue	0.53795
TEA019184	TEA019184	blue	0.86178
TEA019190	TEA019190	blue	0.93491
TEA019192	TEA019192	blue	0.77479
TEA019204	TEA019204	blue	0.59799
TEA019207	TEA019207	blue	0.62202
TEA019213	TEA019213	blue	0.66903
TEA019215	TEA019215	blue	0.65917
TEA019274	TEA019274	blue	0.69452
TEA019276	TEA019276	blue	0.3547
TEA019283	TEA019283	blue	0.48274
TEA019284	TEA019284	blue	0.87768
TEA019292	TEA019292	blue	0.91734
TEA019311	TEA019311	blue	0.9052
TEA019318	TEA019318	blue	0.91986
TEA019331	TEA019331	blue	0.88709
TEA019332	TEA019332	blue	0.96854
TEA019333	TEA019333	blue	0.75456
TEA019366	TEA019366	blue	0.91736
TEA019367	TEA019367	blue	0.8441
TEA019375	TEA019375	blue	0.44772
TEA019382	TEA019382	blue	0.61224
TEA019429	TEA019429	blue	0.90206
TEA019460	TEA019460	blue	0.92714
TEA019485	TEA019485	blue	0.69113
TEA019490	TEA019490	blue	0.92763
TEA019506	TEA019506	blue	0.73034
TEA019513	TEA019513	blue	0.51808
TEA019542	TEA019542	blue	0.94894
TEA019566	TEA019566	blue	0.93413
TEA019570	TEA019570	blue	0.91736
TEA019609	TEA019609	blue	0.92582
TEA019611	TEA019611	blue	0.76207
TEA019632	TEA019632	blue	0.86707
TEA019641	TEA019641	blue	0.37109
TEA019648	TEA019648	blue	0.74902
TEA019649	TEA019649	blue	0.58874
TEA019655	TEA019655	blue	0.85946
TEA019661	TEA019661	blue	0.94274
TEA019662	TEA019662	blue	0.93279
TEA019675	TEA019675	blue	0.87186
TEA019693	TEA019693	blue	0.96432
TEA019706	TEA019706	blue	0.87691
TEA019722	TEA019722	blue	0.81394
TEA019763	TEA019763	blue	0.78314
TEA019769	TEA019769	blue	0.75841
TEA019775	TEA019775	blue	0.42372
TEA019779	TEA019779	blue	0.97771
TEA019833	TEA019833	blue	0.70689
TEA019837	TEA019837	blue	0.55077
TEA019845	TEA019845	blue	0.85951
TEA019863	TEA019863	blue	0.84739
TEA019882	TEA019882	blue	0.77609
TEA019892	TEA019892	blue	0.62771
TEA019914	TEA019914	blue	0.54999
TEA019953	TEA019953	blue	0.96366
TEA019995	TEA019995	blue	0.87997
TEA019999	TEA019999	blue	0.85701
TEA020002	TEA020002	blue	0.79044
TEA020026	TEA020026	blue	0.85709
TEA020030	TEA020030	blue	0.66594
TEA020046	TEA020046	blue	0.44135
TEA020077	TEA020077	blue	0.45167
TEA020083	TEA020083	blue	0.53472
TEA020104	TEA020104	blue	0.5479
TEA020118	TEA020118	blue	0.89899
TEA020135	TEA020135	blue	0.47679
TEA020150	TEA020150	blue	0.73875
TEA020153	TEA020153	blue	0.81273
TEA020179	TEA020179	blue	0.91845
TEA020187	TEA020187	blue	0.77002
TEA020191	TEA020191	blue	0.35227
TEA020193	TEA020193	blue	0.5285
TEA020207	TEA020207	blue	0.45819
TEA020225	TEA020225	blue	0.87364
TEA020234	TEA020234	blue	0.59268
TEA020245	TEA020245	blue	0.47203
TEA020246	TEA020246	blue	0.93351
TEA020263	TEA020263	blue	0.89868
TEA020269	TEA020269	blue	0.67545
TEA020277	TEA020277	blue	0.93917
TEA020293	TEA020293	blue	0.42225
TEA020294	TEA020294	blue	0.82011
TEA020297	TEA020297	blue	0.89807
TEA020308	TEA020308	blue	0.6705
TEA020333	TEA020333	blue	0.70541
TEA020334	TEA020334	blue	0.74862
TEA020376	TEA020376	blue	0.84535
TEA020414	TEA020414	blue	0.94662
TEA020418	TEA020418	blue	0.84652
TEA020419	TEA020419	blue	0.86888
TEA020456	TEA020456	blue	0.86673
TEA020465	TEA020465	blue	0.44446
TEA020469	TEA020469	blue	0.86519
TEA020496	TEA020496	blue	0.88075
TEA020504	TEA020504	blue	0.72051
TEA020509	TEA020509	blue	0.93538
TEA020532	TEA020532	blue	0.83505
TEA020558	TEA020558	blue	0.61471
TEA020567	TEA020567	blue	0.91845
TEA020583	TEA020583	blue	0.51141
TEA020609	TEA020609	blue	0.83799
TEA020627	TEA020627	blue	0.79199
TEA020629	TEA020629	blue	0.90288
TEA020630	TEA020630	blue	0.81957
TEA020645	TEA020645	blue	0.90707
TEA020652	TEA020652	blue	0.30913
TEA020664	TEA020664	blue	0.96866
TEA020689	TEA020689	blue	0.90084
TEA020698	TEA020698	blue	0.82888
TEA020742	TEA020742	blue	0.97591
TEA020761	TEA020761	blue	0.66278
TEA020777	TEA020777	blue	0.88307
TEA020789	TEA020789	blue	0.91751
TEA020793	TEA020793	blue	0.84092
TEA020801	TEA020801	blue	0.80505
TEA020834	TEA020834	blue	0.96361
TEA020836	TEA020836	blue	0.69816
TEA020838	TEA020838	blue	0.94942
TEA020858	TEA020858	blue	0.97297
TEA020866	TEA020866	blue	0.97287
TEA020868	TEA020868	blue	0.62979
TEA020883	TEA020883	blue	0.96107
TEA020892	TEA020892	blue	0.96643
TEA020914	TEA020914	blue	0.9091
TEA020918	TEA020918	blue	0.51621
TEA020923	TEA020923	blue	0.80583
TEA020931	TEA020931	blue	0.43325
TEA020946	TEA020946	blue	0.8174
TEA020947	TEA020947	blue	0.78919
TEA020964	TEA020964	blue	0.89737
TEA020973	TEA020973	blue	0.90093
TEA021006	TEA021006	blue	0.9122
TEA021013	TEA021013	blue	0.52827
TEA021029	TEA021029	blue	0.81727
TEA021031	TEA021031	blue	0.98353
TEA021038	TEA021038	blue	0.77104
TEA021043	TEA021043	blue	0.41508
TEA021047	TEA021047	blue	0.59886
TEA021049	TEA021049	blue	0.95088
TEA021050	TEA021050	blue	0.74992
TEA021059	TEA021059	blue	0.8978
TEA021069	TEA021069	blue	0.8443
TEA021081	TEA021081	blue	0.81735
TEA021113	TEA021113	blue	0.93156
TEA021114	TEA021114	blue	0.65381
TEA021122	TEA021122	blue	0.95189
TEA021137	TEA021137	blue	0.87353
TEA021138	TEA021138	blue	0.73849
TEA021149	TEA021149	blue	0.41818
TEA021150	TEA021150	blue	0.96856
TEA021161	TEA021161	blue	0.61884
TEA021166	TEA021166	blue	0.74336
TEA021172	TEA021172	blue	0.79739
TEA021182	TEA021182	blue	0.43799
TEA021184	TEA021184	blue	0.76207
TEA021194	TEA021194	blue	0.94716
TEA021220	TEA021220	blue	0.49117
TEA021274	TEA021274	blue	0.85273
TEA021291	TEA021291	blue	0.9414
TEA021294	TEA021294	blue	0.67173
TEA021299	TEA021299	blue	0.8976
TEA021313	TEA021313	blue	0.9587
TEA021318	TEA021318	blue	0.83967
TEA021329	TEA021329	blue	0.93617
TEA021347	TEA021347	blue	0.91068
TEA021350	TEA021350	blue	0.80555
TEA021384	TEA021384	blue	0.86501
TEA021390	TEA021390	blue	0.95799
TEA021406	TEA021406	blue	0.95178
TEA021409	TEA021409	blue	0.95789
TEA021423	TEA021423	blue	0.32584
TEA021426	TEA021426	blue	0.84226
TEA021460	TEA021460	blue	0.63529
TEA021476	TEA021476	blue	0.40459
TEA021516	TEA021516	blue	0.65854
TEA021527	TEA021527	blue	0.84331
TEA021549	TEA021549	blue	0.94861
TEA021598	TEA021598	blue	0.79131
TEA021606	TEA021606	blue	0.3679
TEA021619	TEA021619	blue	0.85104
TEA021657	TEA021657	blue	0.80824
TEA021662	TEA021662	blue	0.95786
TEA021696	TEA021696	blue	0.45789
TEA021701	TEA021701	blue	0.80986
TEA021702	TEA021702	blue	0.60089
TEA021715	TEA021715	blue	0.82956
TEA021767	TEA021767	blue	0.61411
TEA021770	TEA021770	blue	0.91871
TEA021775	TEA021775	blue	0.96413
TEA021791	TEA021791	blue	0.88955
TEA021825	TEA021825	blue	0.93648
TEA021827	TEA021827	blue	0.43822
TEA021855	TEA021855	blue	0.82708
TEA021874	TEA021874	blue	0.68347
TEA021880	TEA021880	blue	0.6927
TEA021881	TEA021881	blue	0.66331
TEA021918	TEA021918	blue	0.52467
TEA021944	TEA021944	blue	0.66986
TEA021947	TEA021947	blue	0.87491
TEA021963	TEA021963	blue	0.55714
TEA021975	TEA021975	blue	0.40558
TEA021976	TEA021976	blue	0.90162
TEA021983	TEA021983	blue	0.95617
TEA021989	TEA021989	blue	0.96014
TEA021991	TEA021991	blue	0.31599
TEA022002	TEA022002	blue	0.71942
TEA022012	TEA022012	blue	0.93663
TEA022042	TEA022042	blue	0.82329
TEA022053	TEA022053	blue	0.7162
TEA022060	TEA022060	blue	0.79148
TEA022080	TEA022080	blue	0.8697
TEA022124	TEA022124	blue	0.88147
TEA022132	TEA022132	blue	0.69956
TEA022143	TEA022143	blue	0.88715
TEA022172	TEA022172	blue	0.64185
TEA022185	TEA022185	blue	0.8715
TEA022195	TEA022195	blue	0.75588
TEA022203	TEA022203	blue	0.71046
TEA022219	TEA022219	blue	0.37087
TEA022247	TEA022247	blue	0.83515
TEA022255	TEA022255	blue	0.68729
TEA022258	TEA022258	blue	0.92487
TEA022299	TEA022299	blue	0.84574
TEA022324	TEA022324	blue	0.84162
TEA022331	TEA022331	blue	0.3575
TEA022351	TEA022351	blue	0.79084
TEA022362	TEA022362	blue	0.35703
TEA022370	TEA022370	blue	0.8494
TEA022377	TEA022377	blue	0.87045
TEA022397	TEA022397	blue	0.59864
TEA022438	TEA022438	blue	0.54592
TEA022461	TEA022461	blue	0.43363
TEA022465	TEA022465	blue	0.85697
TEA022484	TEA022484	blue	0.96928
TEA022508	TEA022508	blue	0.94656
TEA022525	TEA022525	blue	0.66174
TEA022551	TEA022551	blue	0.99284
TEA022556	TEA022556	blue	0.97283
TEA022567	TEA022567	blue	0.88522
TEA022587	TEA022587	blue	0.46747
TEA022611	TEA022611	blue	0.94489
TEA022621	TEA022621	blue	0.81428
TEA022623	TEA022623	blue	0.93845
TEA022647	TEA022647	blue	0.55792
TEA022664	TEA022664	blue	0.63355
TEA022684	TEA022684	blue	0.9195
TEA022686	TEA022686	blue	0.78191
TEA022692	TEA022692	blue	0.56849
TEA022696	TEA022696	blue	0.91811
TEA022702	TEA022702	blue	0.35382
TEA022704	TEA022704	blue	0.75745
TEA022715	TEA022715	blue	0.479
TEA022719	TEA022719	blue	0.95275
TEA022729	TEA022729	blue	0.82965
TEA022738	TEA022738	blue	0.96585
TEA022747	TEA022747	blue	0.45744
TEA022754	TEA022754	blue	0.93434
TEA022762	TEA022762	blue	0.85235
TEA022777	TEA022777	blue	0.77605
TEA022778	TEA022778	blue	0.89466
TEA022779	TEA022779	blue	0.94244
TEA022782	TEA022782	blue	0.83586
TEA022784	TEA022784	blue	0.72219
TEA022803	TEA022803	blue	0.84134
TEA022814	TEA022814	blue	0.90912
TEA022852	TEA022852	blue	0.8055
TEA022868	TEA022868	blue	0.73449
TEA022873	TEA022873	blue	0.85078
TEA022881	TEA022881	blue	0.68223
TEA022903	TEA022903	blue	0.42109
TEA022917	TEA022917	blue	0.95863
TEA022926	TEA022926	blue	0.88398
TEA022939	TEA022939	blue	0.95863
TEA022941	TEA022941	blue	0.76532
TEA022948	TEA022948	blue	0.85201
TEA022973	TEA022973	blue	0.9354
TEA022979	TEA022979	blue	0.77439
TEA022988	TEA022988	blue	0.41767
TEA023004	TEA023004	blue	0.95125
TEA023025	TEA023025	blue	0.84338
TEA023027	TEA023027	blue	0.94684
TEA023040	TEA023040	blue	0.51356
TEA023051	TEA023051	blue	0.82306
TEA023067	TEA023067	blue	0.75112
TEA023070	TEA023070	blue	0.61331
TEA023083	TEA023083	blue	0.91427
TEA023084	TEA023084	blue	0.64453
TEA023104	TEA023104	blue	0.31653
TEA023111	TEA023111	blue	0.33237
TEA023116	TEA023116	blue	0.60035
TEA023133	TEA023133	blue	0.965
TEA023136	TEA023136	blue	0.77619
TEA023138	TEA023138	blue	0.85479
TEA023168	TEA023168	blue	0.74921
TEA023184	TEA023184	blue	0.94561
TEA023190	TEA023190	blue	0.89716
TEA023207	TEA023207	blue	0.91664
TEA023208	TEA023208	blue	0.93728
TEA023211	TEA023211	blue	0.91493
TEA023223	TEA023223	blue	0.95844
TEA023230	TEA023230	blue	0.92684
TEA023244	TEA023244	blue	0.807
TEA023245	TEA023245	blue	0.91115
TEA023279	TEA023279	blue	0.7044
TEA023297	TEA023297	blue	0.80779
TEA023309	TEA023309	blue	0.512
TEA023317	TEA023317	blue	0.55374
TEA023332	TEA023332	blue	0.41875
TEA023336	TEA023336	blue	0.73144
TEA023354	TEA023354	blue	0.78263
TEA023372	TEA023372	blue	0.87662
TEA023385	TEA023385	blue	0.79824
TEA023414	TEA023414	blue	0.54482
TEA023420	TEA023420	blue	0.50498
TEA023448	TEA023448	blue	0.46896
TEA023462	TEA023462	blue	0.97471
TEA023478	TEA023478	blue	0.9562
TEA023493	TEA023493	blue	0.32787
TEA023502	TEA023502	blue	0.99402
TEA023505	TEA023505	blue	0.9464
TEA023524	TEA023524	blue	0.56033
TEA023526	TEA023526	blue	0.83424
TEA023538	TEA023538	blue	0.60865
TEA023543	TEA023543	blue	0.76606
TEA023544	TEA023544	blue	0.82985
TEA023572	TEA023572	blue	0.94733
TEA023589	TEA023589	blue	0.65019
TEA023590	TEA023590	blue	0.97798
TEA023615	TEA023615	blue	0.98553
TEA023633	TEA023633	blue	0.59012
TEA023640	TEA023640	blue	0.71445
TEA023649	TEA023649	blue	0.82215
TEA023682	TEA023682	blue	0.78659
TEA023708	TEA023708	blue	0.33155
TEA023723	TEA023723	blue	0.94886
TEA023736	TEA023736	blue	0.513
TEA023737	TEA023737	blue	0.78838
TEA023784	TEA023784	blue	0.93739
TEA023798	TEA023798	blue	0.47693
TEA023821	TEA023821	blue	0.67944
TEA023825	TEA023825	blue	0.94792
TEA023843	TEA023843	blue	0.85852
TEA023857	TEA023857	blue	0.57336
TEA023919	TEA023919	blue	0.31785
TEA023938	TEA023938	blue	0.91304
TEA023942	TEA023942	blue	0.64423
TEA023946	TEA023946	blue	0.53478
TEA023963	TEA023963	blue	0.94852
TEA023964	TEA023964	blue	0.95397
TEA023969	TEA023969	blue	0.52004
TEA023993	TEA023993	blue	0.50644
TEA023996	TEA023996	blue	0.78078
TEA024001	TEA024001	blue	0.93786
TEA024012	TEA024012	blue	0.72521
TEA024014	TEA024014	blue	0.5151
TEA024017	TEA024017	blue	0.93093
TEA024026	TEA024026	blue	0.77668
TEA024027	TEA024027	blue	0.86633
TEA024042	TEA024042	blue	0.79068
TEA024045	TEA024045	blue	0.90582
TEA024054	TEA024054	blue	0.84754
TEA024062	TEA024062	blue	0.5926
TEA024074	TEA024074	blue	0.73173
TEA024088	TEA024088	blue	0.78517
TEA024092	TEA024092	blue	0.73339
TEA024102	TEA024102	blue	0.41352
TEA024126	TEA024126	blue	0.93026
TEA024162	TEA024162	blue	0.72922
TEA024187	TEA024187	blue	0.43164
TEA024217	TEA024217	blue	0.93763
TEA024223	TEA024223	blue	0.89505
TEA024237	TEA024237	blue	0.78097
TEA024249	TEA024249	blue	0.79355
TEA024251	TEA024251	blue	0.88393
TEA024263	TEA024263	blue	0.60565
TEA024288	TEA024288	blue	0.88059
TEA024295	TEA024295	blue	0.38189
TEA024323	TEA024323	blue	0.82962
TEA024328	TEA024328	blue	0.67869
TEA024331	TEA024331	blue	0.37716
TEA024339	TEA024339	blue	0.84223
TEA024343	TEA024343	blue	0.8698
TEA024357	TEA024357	blue	0.90481
TEA024359	TEA024359	blue	0.53697
TEA024363	TEA024363	blue	0.60515
TEA024371	TEA024371	blue	0.95074
TEA024381	TEA024381	blue	0.94479
TEA024382	TEA024382	blue	0.71277
TEA024387	TEA024387	blue	0.35183
TEA024397	TEA024397	blue	0.80513
TEA024404	TEA024404	blue	0.54222
TEA024412	TEA024412	blue	0.94378
TEA024433	TEA024433	blue	0.866
TEA024456	TEA024456	blue	0.68166
TEA024470	TEA024470	blue	0.86286
TEA024483	TEA024483	blue	0.79848
TEA024485	TEA024485	blue	0.72853
TEA024488	TEA024488	blue	0.84615
TEA024492	TEA024492	blue	0.79818
TEA024509	TEA024509	blue	0.87515
TEA024511	TEA024511	blue	0.94988
TEA024518	TEA024518	blue	0.95017
TEA024522	TEA024522	blue	0.83416
TEA024540	TEA024540	blue	0.41785
TEA024547	TEA024547	blue	0.53914
TEA024561	TEA024561	blue	0.75061
TEA024574	TEA024574	blue	0.51388
TEA024585	TEA024585	blue	0.6811
TEA024588	TEA024588	blue	0.33624
TEA024613	TEA024613	blue	0.84854
TEA024615	TEA024615	blue	0.90113
TEA024624	TEA024624	blue	0.52539
TEA024673	TEA024673	blue	0.59999
TEA024680	TEA024680	blue	0.92561
TEA024717	TEA024717	blue	0.66794
TEA024722	TEA024722	blue	0.9432
TEA024726	TEA024726	blue	0.53353
TEA024728	TEA024728	blue	0.88153
TEA024746	TEA024746	blue	0.93689
TEA024757	TEA024757	blue	0.53185
TEA024770	TEA024770	blue	0.65273
TEA024774	TEA024774	blue	0.81651
TEA024776	TEA024776	blue	0.56136
TEA024797	TEA024797	blue	0.41507
TEA024806	TEA024806	blue	0.88898
TEA024831	TEA024831	blue	0.63247
TEA024849	TEA024849	blue	0.8107
TEA024855	TEA024855	blue	0.31291
TEA024858	TEA024858	blue	0.8825
TEA024873	TEA024873	blue	0.63629
TEA024880	TEA024880	blue	0.8425
TEA024898	TEA024898	blue	0.72011
TEA024916	TEA024916	blue	0.81366
TEA024934	TEA024934	blue	0.82634
TEA024945	TEA024945	blue	0.82063
TEA024985	TEA024985	blue	0.54189
TEA024999	TEA024999	blue	0.82426
TEA025009	TEA025009	blue	0.91858
TEA025027	TEA025027	blue	0.81424
TEA025039	TEA025039	blue	0.84696
TEA025060	TEA025060	blue	0.72823
TEA025082	TEA025082	blue	0.67609
TEA025113	TEA025113	blue	0.63947
TEA025122	TEA025122	blue	0.97777
TEA025131	TEA025131	blue	0.79812
TEA025173	TEA025173	blue	0.87883
TEA025177	TEA025177	blue	0.76335
TEA025215	TEA025215	blue	0.92119
TEA025230	TEA025230	blue	0.94034
TEA025231	TEA025231	blue	0.79117
TEA025252	TEA025252	blue	0.72859
TEA025326	TEA025326	blue	0.95208
TEA025352	TEA025352	blue	0.55566
TEA025363	TEA025363	blue	0.37125
TEA025372	TEA025372	blue	0.80256
TEA025409	TEA025409	blue	0.77029
TEA025427	TEA025427	blue	0.84153
TEA025445	TEA025445	blue	0.98903
TEA025451	TEA025451	blue	0.90003
TEA025463	TEA025463	blue	0.93701
TEA025494	TEA025494	blue	0.6306
TEA025495	TEA025495	blue	0.71637
TEA025544	TEA025544	blue	0.9156
TEA025563	TEA025563	blue	0.7401
TEA025565	TEA025565	blue	0.63426
TEA025567	TEA025567	blue	0.54253
TEA025574	TEA025574	blue	0.46932
TEA025583	TEA025583	blue	0.46948
TEA025627	TEA025627	blue	0.76709
TEA025633	TEA025633	blue	0.94446
TEA025674	TEA025674	blue	0.93783
TEA025698	TEA025698	blue	0.6364
TEA025724	TEA025724	blue	0.70528
TEA025733	TEA025733	blue	0.8593
TEA025753	TEA025753	blue	0.614
TEA025760	TEA025760	blue	0.86579
TEA025780	TEA025780	blue	0.87148
TEA025794	TEA025794	blue	0.67971
TEA025799	TEA025799	blue	0.76291
TEA025804	TEA025804	blue	0.65366
TEA025840	TEA025840	blue	0.88584
TEA025851	TEA025851	blue	0.46261
TEA025866	TEA025866	blue	0.63976
TEA025867	TEA025867	blue	0.37077
TEA025886	TEA025886	blue	0.6519
TEA025912	TEA025912	blue	0.91784
TEA025927	TEA025927	blue	0.71591
TEA025928	TEA025928	blue	0.48058
TEA025931	TEA025931	blue	0.93081
TEA025947	TEA025947	blue	0.87298
TEA025955	TEA025955	blue	0.94885
TEA025967	TEA025967	blue	0.78919
TEA025969	TEA025969	blue	0.77601
TEA025970	TEA025970	blue	0.89076
TEA025976	TEA025976	blue	0.9479
TEA025982	TEA025982	blue	0.9282
TEA025984	TEA025984	blue	0.75342
TEA025986	TEA025986	blue	0.92028
TEA025996	TEA025996	blue	0.93898
TEA026006	TEA026006	blue	0.37898
TEA026016	TEA026016	blue	0.63508
TEA026076	TEA026076	blue	0.50289
TEA026123	TEA026123	blue	0.37273
TEA026145	TEA026145	blue	0.68921
TEA026180	TEA026180	blue	0.90492
TEA026185	TEA026185	blue	0.6475
TEA026204	TEA026204	blue	0.78923
TEA026209	TEA026209	blue	0.83348
TEA026264	TEA026264	blue	0.89822
TEA026267	TEA026267	blue	0.60379
TEA026277	TEA026277	blue	0.59556
TEA026297	TEA026297	blue	0.67142
TEA026308	TEA026308	blue	0.85534
TEA026320	TEA026320	blue	0.53539
TEA026334	TEA026334	blue	0.94404
TEA026345	TEA026345	blue	0.80835
TEA026360	TEA026360	blue	0.38884
TEA026382	TEA026382	blue	0.961
TEA026385	TEA026385	blue	0.68955
TEA026416	TEA026416	blue	0.59739
TEA026420	TEA026420	blue	0.72287
TEA026441	TEA026441	blue	0.45945
TEA026450	TEA026450	blue	0.77187
TEA026454	TEA026454	blue	0.72816
TEA026456	TEA026456	blue	0.92217
TEA026473	TEA026473	blue	0.66807
TEA026527	TEA026527	blue	0.90474
TEA026529	TEA026529	blue	0.46101
TEA026572	TEA026572	blue	0.97731
TEA026573	TEA026573	blue	0.89784
TEA026588	TEA026588	blue	0.91491
TEA026595	TEA026595	blue	0.63934
TEA026599	TEA026599	blue	0.49143
TEA026602	TEA026602	blue	0.65785
TEA026610	TEA026610	blue	0.80295
TEA026618	TEA026618	blue	0.88497
TEA026639	TEA026639	blue	0.87282
TEA026665	TEA026665	blue	0.86261
TEA026673	TEA026673	blue	0.46665
TEA026675	TEA026675	blue	0.92602
TEA026698	TEA026698	blue	0.94948
TEA026714	TEA026714	blue	0.70407
TEA026729	TEA026729	blue	0.35405
TEA026742	TEA026742	blue	0.81799
TEA026753	TEA026753	blue	0.64446
TEA026756	TEA026756	blue	0.45792
TEA026785	TEA026785	blue	0.85819
TEA026791	TEA026791	blue	0.56013
TEA026794	TEA026794	blue	0.42619
TEA026812	TEA026812	blue	0.75594
TEA026818	TEA026818	blue	0.58477
TEA026840	TEA026840	blue	0.88006
TEA026865	TEA026865	blue	0.5784
TEA026887	TEA026887	blue	0.90768
TEA026913	TEA026913	blue	0.86108
TEA026926	TEA026926	blue	0.66394
TEA026958	TEA026958	blue	0.87717
TEA026982	TEA026982	blue	0.87292
TEA027011	TEA027011	blue	0.9259
TEA027031	TEA027031	blue	0.95177
TEA027052	TEA027052	blue	0.62277
TEA027065	TEA027065	blue	0.86168
TEA027079	TEA027079	blue	0.83908
TEA027082	TEA027082	blue	0.9496
TEA027097	TEA027097	blue	0.61084
TEA027102	TEA027102	blue	0.62782
TEA027120	TEA027120	blue	0.92296
TEA027124	TEA027124	blue	0.63929
TEA027151	TEA027151	blue	0.49505
TEA027172	TEA027172	blue	0.54158
TEA027181	TEA027181	blue	0.86041
TEA027203	TEA027203	blue	0.55368
TEA027206	TEA027206	blue	0.80472
TEA027221	TEA027221	blue	0.73854
TEA027229	TEA027229	blue	0.37654
TEA027240	TEA027240	blue	0.89335
TEA027254	TEA027254	blue	0.72253
TEA027262	TEA027262	blue	0.90393
TEA027281	TEA027281	blue	0.35247
TEA027284	TEA027284	blue	0.64057
TEA027299	TEA027299	blue	0.85412
TEA027301	TEA027301	blue	0.66633
TEA027314	TEA027314	blue	0.6354
TEA027322	TEA027322	blue	0.97036
TEA027325	TEA027325	blue	0.74683
TEA027327	TEA027327	blue	0.44367
TEA027356	TEA027356	blue	0.86655
TEA027367	TEA027367	blue	0.36473
TEA027374	TEA027374	blue	0.96713
TEA027375	TEA027375	blue	0.87979
TEA027407	TEA027407	blue	0.39284
TEA027413	TEA027413	blue	0.77498
TEA027424	TEA027424	blue	0.75009
TEA027426	TEA027426	blue	0.93864
TEA027443	TEA027443	blue	0.77011
TEA027454	TEA027454	blue	0.80736
TEA027457	TEA027457	blue	0.78396
TEA027478	TEA027478	blue	0.88318
TEA027496	TEA027496	blue	0.87264
TEA027528	TEA027528	blue	0.70749
TEA027530	TEA027530	blue	0.30369
TEA027540	TEA027540	blue	0.70157
TEA027545	TEA027545	blue	0.97284
TEA027555	TEA027555	blue	0.91511
TEA027563	TEA027563	blue	0.52142
TEA027594	TEA027594	blue	0.63226
[truncated: 11,012 more rows]
