# Supplementary material for: Exploration of the Effects of Different Blue LED Light Intensities on Flavonoid and Lipid Metabolism in Tea Plants via Transcriptomics and Metabolomics
Source: Int J Mol Sci. 2020 Jun 29;21(13):4606. doi: 10.3390/ijms21134606 (PMC7369854; doi:10.3390/ijms21134606)
Supplement: Supplementary file 1 [file ijms-21-04606-s001.zip › Supplementary Materials/S5 Table.xlsx]

## Sheet: Sheet1
Table S5. The primers for qRT-PCR
Gene ID	Gene name	Forward primer (5'-3')	Reverse primer(5'-3')
TEA029880	bHLH	TACCGGTGCAGACACTGTTC	TTGGATCCAGGTTGGGAACG
TEA023584	MYB	ACAATCAAAGCTCCGCTCCA	GACTCTAGATCTTCGCCGCC
TEA032977	annexin	GGGTGCTCATGGAAATTGCG	AGCTTACGGTAGTCCCCAGT
TEA028435	UGT	TCCGGCAAGAAGATCGAACC	CTCTTTTCCGGCCATGGAGT
TEA028238	PEX11	CCTAGCCAAGAGAGATGGCA	TTGGCTCGGGTAGCAATGTC
TEA026035	APX	AGCGTTCTGGATTTGAGGGG	TCAACAAGAGGGCGGAAGAC
TEA023331	CHS2	CCGTGAAGTGGGCCTTACAT	ACCAGGGTGTGCAATCCAAA
TEA011113	PsbB4	ATGGTTCAGCAACTACCCCG	CCCAGCACCAACTCTTCGAT
TEA006643	FLS	GACGTTCCCGGTCTTCAAGT	CACGACAAACACAGCCCAAG
TEA003548	ACACA	TGCGGTGACAGATCTTGCTT	ACTGAAAACCGCTCTCTGGG
TEA003420	FabG1	CGGTGAAGAGGTTGGCTGAT	TTGGCCATTGATCCACTCCC
TEA002611	ATPase-β	TATGCTTCAACCCCGGATCG	TTTCGTGCTCTTGCTACGGT
GE651107	CsGAPDH	TTGGCATCGTTGAGGGTCT	CAGTGGGAACACGGAAAGC
